# Supplementary material for: Analysis of the efficacy of Taiwanese freeze-dried neurotoxic antivenom against Naja kaouthia, Naja siamensis and Ophiophagus hannah through proteomics and animal model approaches
Source: PLoS Negl Trop Dis. 2017 Dec 15;11(12):e0006138. doi: 10.1371/journal.pntd.0006138 (PMC5747474; doi:10.1371/journal.pntd.0006138)
Supplement: S1 Table — (XLSX) [file pntd.0006138.s006.xlsx]

## Sheet: 工作表1
S1 Table. Summary of Protein identification results of N. atra venom by LC-MS/MS analysis.
Gel site	Accession	Description	Score	Coveragea	Unique Peptidesb	Peptidesc	PSMsd	AAse	MW [kDa]	calc. pI	Protein Familyf	Immunoreactive to FNAV (++, +, -)g	Protein abundance (%)	Sequence	Modifications	Charge	MH+ [Da]	Delta Mass [ppm]	Missed Cleavages
1-1	P14613	Short neurotoxin 1	209.205	37.1	4	4	10	62	6.9781	8.1333	3FTX (NTX)	++	0.0802244	NGIEINccTTDR	C7(Carba); C8(Carba)	2	1452.62	-2.01424	0
														NGIEINccTTDRcNN	C7(Carba); C8(Carba); C13(Carba)	2	1840.73	-2.54998	1
														GcGcPSVK	C2(Carba); C4(Carba)	2	864.37	-0.838606	0
														GcGcPSVKNGIEINccTTDR	C2(Carba); C4(Carba); C15(Carba); C16(Carba)	2	2297.97	-3.14164	1
1-2	P59275	Cobrotoxin-b	139.52	42.62	3	3	6	61	6.93917	8.51416	3FTX (NTX)	+	0.00958064	LEcHNQQSSQTPTTK	C3(Carba)	2	1758.8	-1.89815	0
														TcSGETNcYKK	C2(Carba); C8(Carba)	2	1347.56	-1.52455	1
														TcSGETNcYK	C2(Carba); C8(Carba)	2	1219.47	-0.283856	0
	P14613	Short neurotoxin 1	221.894	24.19	2	2	6	62	6.9781	8.1333				NGIEINccTTDRcNN	C7(Carba); C8(Carba); C13(Carba)	2	1840.73	-2.68261	1
														NGIEINccTTDR	C7(Carba); C8(Carba)	2	1452.62	-0.921787	0
2-1	A4FS04	Acidic phospholipase A2 natratoxin	98.29	20.17	2	2	3	119	13.2	5.14	PLA2	++	0.0159922	TYSYEcSQGTLTcK	C6(Carba); C13(Carba)	2	1697.71	-0.894737	0
														NMIQcTVPSR	C5(Carba)	2	1205.58	0.093279	0
2-2	E2ITZ9	Three-finger toxin (Fragment)	252.125	44.44	4	4	13	63	7.09318	8.1333	3FTX (NTX)	++	0.00980455	VKPGVNLNccTTDR	C9(Carba); C10(Carba)	2	1633.78	-1.76091	0
														VKPGVNLNccTTDRcNN	C9(Carba); C10(Carba); C15(Carba)	2	2021.89	-2.05578	1
														TcSGETNcYK	C2(Carba); C8(Carba)	2	1219.47	-0.283856	0
														TcSGETNcYKK	C2(Carba); C8(Carba)	2	1347.57	-0.437523	1
3-1	O93422	Long neurotoxin homolog	559.783	40.7	2	5	35	86	9.80804	8.67529	3FTX (NTX)	-	0.020992	EIVEccSTDKcNH	C5(Carba); C6(Carba); C11(Carba)	2	1651.65	-1.1309	1
														GcADTcPVR	C2(Carba); C6(Carba)	2	1035.43	0.29439	0
														VHTcLNGEK	C4(Carba)	2	1057.51	0.368785	0
														EIVEccSTDK	C5(Carba); C6(Carba)	2	1240.52	0.304007	0
														VHTcLNGEKIcFK	C4(Carba); C11(Carba)	2	1605.78	-1.75719	1
	E2IU01	Three-finger toxin (Fragment)	229.638	59.65	3	3	8	57	6.12365	8.1333				VDLGcAATcPTVK	C5(Carba); C9(Carba)	2	1391.66	-2.01761	0
														TGVDIQccSTDNcNPFPTRP	C7(Carba); C8(Carba); C13(Carba)	2	2338.98	-2.97068	0
														RVDLGcAATcPTVK	C6(Carba); C10(Carba)	2	1547.76	-1.29162	1
	P29180	Weak neurotoxin 6	521.072	53.85	2	5	32	65	7.56273	8.77783				LTcLIcPEK	C3(Carba); C6(Carba)	2	1133.57	-0.10395	0
														LTcLIcPEKYcNK	C3(Carba); C6(Carba); C11(Carba)	2	1698.8	-1.75885	1
														GcADTcPVR	C2(Carba); C6(Carba)	2	1035.43	0.29439	0
														VHTcLNGEK	C4(Carba)	2	1057.51	0.368785	0
														VHTcLNGEKIcFK	C4(Carba); C11(Carba)	2	1605.78	-1.75719	1
4-1	P82463	Muscarinic toxin-like protein 2	520.604	36.92	4	4	19	65	7.29347	7.88428	3FTX (MTX)	-	0.00462789	GcAATcPIAENR	C2(Carba); C6(Carba)	2	1319.58	-0.256164	0
														TRGcAATcPIAENR	C4(Carba); C8(Carba)	2	1576.73	-1.83785	1
														DVIEccSTDK	C5(Carba); C6(Carba)	2	1226.5	-0.269298	0
														GcAATcPIAENRDVIEccSTDK	C2(Carba); C6(Carba); C17(Carba); C18(Carba)	3	2527.06	-1.85101	1
5-1	Q9DEQ3	Neurotoxin homolog NL1	778.74	47.67	3	3	35	86	10	8.06	3FTX (NTX)	-	0.00727119	TPETTEIcPDSWYFcYK	C8(Carba); C15(Carba)	2	2196.92	-1.55067	0
														ISLADGNDVR		2	1059.55	3.61402	0
														GcTFTcPELRPTGK	C2(Carba); C6(Carba)	2	1623.76	-1.62982	0
	Q9YGI4	Probable weak neurotoxin NNAM2	289.72	25.58	2	2	11	86	9.9	8.57				GcAATcPETKPR	C2(Carba); C6(Carba)	2	1347.61	-2.00901	0
														DmVEccSTDR	M2(Oxida); C5(Carba); C6(Carba)	2	1288.46	-0.808862	0
														DMVEccSTDR	C5(Carba); C6(Carba)	2	1272.46	-0.782916	0
6-1	Q9DEQ3	Neurotoxin homolog NL1	191.185	47.67	3	3	7	86	9.95478	8.06006	3FTX (NTX)	-	0.00208783	ISLADGNDVR		2	1059.54	-0.0726932	0
														GcTFTcPELRPTGK	C2(Carba); C6(Carba)	2	1623.76	-2.23124	0
														TPETTEIcPDSWYFcYK	C8(Carba); C15(Carba)	2	2196.92	-1.88406	0
	Q9YGI4	Probable weak neurotoxin NNAM2	628.939	34.88	3	3	36	86	9.8919	8.57275				GcAATcPETKPR	C2(Carba); C6(Carba)	2	1347.61	-1.28435	0
														DmVEccSTDR	M2(Oxida); C5(Carba); C6(Carba)	2	1288.46	-1.56679	0
														NGEKIcFK	C6(Carba)	2	995.497	-1.24022	1
														DMVEccSTDR	C5(Carba); C6(Carba)	2	1272.46	-1.26258	0
6-2	Q9DEQ3	Neurotoxin homolog NL1	134.91	47.67	3	3	5	86	9.95478	8.06006	3FTX (NTX)	-	0.00314898	GcTFTcPELRPTGK	C2(Carba); C6(Carba)	2	1623.76	-0.802861	0
														ISLADGNDVR		2	1059.54	-0.0726932	0
														TPETTEIcPDSWYFcYK	C8(Carba); C15(Carba)	2	2196.92	-2.32857	0
	Q9YGI4	Probable weak neurotoxin NNAM2	190.645	25.58	2	2	9	86	9.8919	8.57275				GcAATcPETKPR	C2(Carba); C6(Carba)	2	1347.61	-0.831434	0
														DMVEccSTDR	C5(Carba); C6(Carba)	2	1272.47	-0.0154582	0
														DmVEccSTDR	M2(Oxida); C5(Carba); C6(Carba)	2	1288.46	-2.98792	0
	E2IU05	Three-finger toxin (Fragment)	81.0615	58.06	2	5	7	62	6.94846	8.98291				mFMVAAPK	M1(Oxida)	2	910.451	-1.96394	0
														cNQLIPPFYK	C1(Carba)	2	1279.65	-1.39736	0
														GcIDVcPK	C2(Carba); C6(Carba)	2	948.427	-0.533101	0
														YVccNTDR	C3(Carba); C4(Carba)	2	1087.43	0.0402127	0
														YVccNTDRcN	C3(Carba); C4(Carba); C9(Carba)	2	1361.5	-1.92245	1
7-1	Q9YGI4	Probable weak neurotoxin NNAM2	601.43	25.58	2	2	27	86	9.8919	8.57275	3FTX (NTX)	-	0.0109962	GcAATcPETKPR	C2(Carba); C6(Carba)	2	1347.61	-0.106773	0
														DmVEccSTDR	M2(Oxida); C5(Carba); C6(Carba)	2	1288.46	-1.47205	0
														DMVEccSTDR	C5(Carba); C6(Carba)	2	1272.46	-0.399187	0
7-2	Q9DEQ3	Neurotoxin homolog NL1	193.43	47.67	3	3	8	86	9.95478	8.06006	3FTX (NTX)	-	0.00656046	ISLADGNDVR		2	1059.54	-0.303114	0
														GcTFTcPELRPTGK	C2(Carba); C6(Carba)	2	1623.76	-3.05819	0
														TPETTEIcPDSWYFcYK	C8(Carba); C15(Carba)	2	2196.92	-2.4397	0
	Q9YGI4	Probable weak neurotoxin NNAM2	847.899	34.88	2	3	41	86	9.8919	8.57275				GcAATcPETKPR	C2(Carba); C6(Carba)	2	1347.61	-1.5561	0
														DmVEccSTDR	M2(Oxida); C5(Carba); C6(Carba)	2	1288.46	-0.714121	0
														DMVEccSTDR	C5(Carba); C6(Carba)	2	1272.47	-0.207322	0
														NGEKIcFK	C6(Carba)	2	995.497	-1.1176	1
	P25679	Weak toxin CM-9a	341.35	40.63	2	3	17	64	7.4325	8.49951				LTcLNcPEmFcGK	C3(Carba); C6(Carba); M9(Oxida); C11(Carba)	2	1645.68	-2.86286	0
														LTcLNcPEMFcGK	C3(Carba); C6(Carba); C11(Carba)	2	1629.69	-1.28976	0
														NGEKIcFK	C6(Carba)	2	995.497	-1.1176	1
														LTcLNcPEmFcGKFQIcR	C3(Carba); C6(Carba); M9(Oxida); C11(Carba); C17(Carba)	3	2350.02	-2.58597	1
8-1	P61898	Venom nerve growth factor	2516.28	71.55	10	10	83	116	13.0552	6.50732	VNGF	-	0.0135053	TTATDIKGNTVTVMENVNLDNK		2	2378.18	-2.18784	1
														GNTVTVMENVNLDNK		2	1647.8	-1.87297	0
														GNTVTVmENVNLDNK	M7(Oxida)	2	1663.79	-1.00216	0
														GNTVTVMENVNLDNKVYK		2	2038.02	-2.06589	1
														ALTMEGNQASWR		2	1363.64	-1.07401	0
														IETAcVcVITKK	C5(Carba); C7(Carba)	2	1421.75	-1.60052	1
														IETAcVcVITK	C5(Carba); C7(Carba)	2	1293.65	-1.28773	0
														ALTmEGNQASWR	M4(Oxida)	2	1379.63	-1.71423	0
														cKNPNPEPSGcR	C1(Carba); C11(Carba)	2	1415.61	-0.419279	1
														GIDSSHWNSYcTETDTFIK	C11(Carba)	2	2260.98	-2.31729	0
														TTATDIKGNTVTVmENVNLDNK	M14(Oxida)	3	2394.18	-0.999851	1
														FIRIETAcVcVITK	C8(Carba); C10(Carba)	3	1709.91	-0.273436	1
														NPNPEPSGcR	C9(Carba)	2	1127.49	-0.189516	0
9-1	P00597	Acidic phospholipase A2 2	2700.92	76.03	9	9	82	146	16.0052	6.45557	PLA2	-	0.00457103	GGNNAcAAAVcDcDR	C6(Carba); C11(Carba); C13(Carba)	2	1610.61	-1.97186	0
														TYSYEcSQGTLTcK	C6(Carba); C13(Carba)	2	1697.71	-2.04518	0
														SWWDFADYGcYcGR	C10(Carba); C12(Carba)	2	1842.7	-1.83345	0
														ccQVHDNcYNEAEK	C1(Carba); C2(Carba); C8(Carba)	2	1826.69	-2.13777	0
														NmIQcTVPSR	M2(Oxida); C5(Carba)	2	1221.57	-0.844921	0
														NMIQcTVPSR	C5(Carba)	2	1205.58	-1.02052	0
														LAAIcFAGAPYNNNNYNIDLK	C5(Carba)	2	2356.14	-1.62291	0
														ISGcWPYFK	C4(Carba)	2	1157.54	-0.120917	0
														LAAIcFAGAPYNNNNYNIDLKAR	C5(Carba)	3	2583.27	-2.40508	1
														GGSGTPVDDLDR		2	1188.55	-0.984452	0
9-2	P00597	Acidic phospholipase A2 2	516.372	65.07	7	7	19	146	16.0052	6.45557	PLA2	+	0.0021685	GGNNAcAAAVcDcDR	C6(Carba); C11(Carba); C13(Carba)	2	1610.61	-1.44132	0
														TYSYEcSQGTLTcK	C6(Carba); C13(Carba)	2	1697.71	0.183805	0
														LAAIcFAGAPYNNNNYNIDLK	C5(Carba)	3	2356.14	-0.799663	0
														SWWDFADYGcYcGR	C10(Carba); C12(Carba)	2	1842.7	-1.56847	0
														ISGcWPYFK	C4(Carba)	2	1157.54	-0.120917	0
														NmIQcTVPSR	M2(Oxida); C5(Carba)	2	1221.57	-0.645063	0
														GGSGTPVDDLDR		2	1188.55	-0.57363	0
9-3	P60305	Cytotoxin 1	359.015	55	3	5	19	60	6.69634	8.83643	3FTX (CTX)	+	0.00193634	MFMMSDLTIPVK		2	1412.7	3.23732	0
														mFmMSDLTIPVK	M1(Oxida); M3(Oxida)	2	1444.69	-1.71424	0
														MFMMSDLTIPVKR		2	1568.8	-2.32734	1
														cNKLIPIASK	C1(Carba)	2	1143.66	1.44868	1
														MFMmSDLTIPVK	M4(Oxida)	2	1428.69	-1.3595	0
														mFmmSDLTIPVK	M1(Oxida); M3(Oxida); M4(Oxida)	2	1460.68	-1.30908	0
														YVccNTDR	C3(Carba); C4(Carba)	2	1087.43	-0.408811	0
														YVccNTDRcN	C3(Carba); C4(Carba); C9(Carba)	2	1361.5	-1.11552	1
	Q9W6W9	Cytotoxin 4N	435.784	35.8	2	5	17	81	9.09273	9.01221				mFMVSNLTVPVK	M1(Oxida)	2	1381.72	-1.61987	0
														mFmVSNLTVPVK	M1(Oxida); M3(Oxida)	2	1397.72	-0.760855	0
														MFMVSNLTVPVK		2	1365.73	-1.33705	0
														MFMVSNLTVPVKR		2	1521.83	-1.55084	1
														mFmVSNLTVPVKR	M1(Oxida); M3(Oxida)	2	1553.82	-0.0853883	1
														SSLLVKYVccNTDR	C9(Carba); C10(Carba)	2	1714.82	-0.235983	1
														YVccNTDR	C3(Carba); C4(Carba)	2	1087.43	-0.408811	0
														YVccNTDRcN	C3(Carba); C4(Carba); C9(Carba)	2	1361.5	-1.11552	1
	E2IU05	Three-finger toxin (Fragment)	196.775	54.84	2	5	11	62	6.94846	8.98291				mFmVAAPK	M1(Oxida); M3(Oxida)	2	926.448	0.260317	0
														SSLLVKYVccNTDR	C9(Carba); C10(Carba)	2	1714.82	-0.235983	1
														cNQLIPPFYK	C1(Carba)	2	1279.65	-0.634211	0
														mFMVAAPK	M1(Oxida)	2	910.451	-1.49467	0
														YVccNTDR	C3(Carba); C4(Carba)	2	1087.43	-0.408811	0
														YVccNTDRcN	C3(Carba); C4(Carba); C9(Carba)	2	1361.5	-1.11552	1
10-1	P00597	Acidic phospholipase A2 2	237.699	47.26	5	5	8	146	16.0052	6.45557	PLA2	-	0.000650562	TYSYEcSQGTLTcK	C6(Carba); C13(Carba)	2	1697.72	0.830929	0
														NMIQcTVPSR	C5(Carba)	2	1205.58	-0.412995	0
														LAAIcFAGAPYNNNNYNIDLK	C5(Carba)	2	2356.14	-0.483099	0
														ISGcWPYFK	C4(Carba)	2	1157.54	-1.07002	0
														GGNNAcAAAVcDcDR	C6(Carba); C11(Carba); C13(Carba)	2	1610.61	-2.5782	0
10-2	P82462	Muscarinic toxin-like protein 1	463.224	84.62	7	7	28	65	7.36053	8.11865	3FTX (MTX)	-	0.00431943	LQNRDVIFccSTDK	C9(Carba); C10(Carba)	3	1755.81	-1.14573	1
														FLFSETTETcPDGQNVcFNQAHLIYPGK	C10(Carba); C17(Carba)	3	3273.48	-4.493	0
														GcAATcPKLQNR	C2(Carba); C6(Carba)	2	1375.65	-1.73785	1
														DVIFccSTDK	C5(Carba); C6(Carba)	2	1244.53	-1.10084	0
														GcAATcPK	C2(Carba); C6(Carba)	2	864.37	-0.132482	0
														EKFLFSETTETcPDGQNVcFNQAHLIYPGK	C12(Carba); C19(Carba)	3	3530.63	-1.57174	1
														DVIFccSTDKcNL	C5(Carba); C6(Carba); C11(Carba)	2	1631.68	-1.47566	1
	E2IU05	Three-finger toxin (Fragment)	127.311	45.16	2	4	6	62	6.94846	8.98291				MFmVAAPK	M3(Oxida)	2	910.451	-1.22652	0
														YVccNTDR	C3(Carba); C4(Carba)	2	1087.43	-0.184299	0
														cNQLIPPFYK	C1(Carba)	2	1279.65	-1.11118	0
														YVccNTDRcN	C3(Carba); C4(Carba); C9(Carba)	2	1361.5	-2.19143	1
10-3	P60305	Cytotoxin 1	258.224	60	3	4	12	60	6.69634	8.83643	3FTX (CTX)	+	0.00240597	MFMMSDLTIPVKR		2	1568.8	-2.40515	1
														MFMmSDLTIPVKR	M4(Oxida)	2	1584.79	-2.02474	1
														MFMmSDLTIPVK	M4(Oxida)	2	1428.69	-0.932292	0
														mFmMSDLTIPVK	M1(Oxida); M3(Oxida)	2	1444.69	-0.953779	0
														mFmmSDLTIPVK	M1(Oxida); M3(Oxida); M4(Oxida)	2	1460.68	-0.556941	0
														mFmMSDLTIPVKR	M1(Oxida); M3(Oxida)	2	1600.79	-0.88937	1
														LIPIASKTcPAGK	C9(Carba)	2	1355.77	-2.12495	1
														YVccNTDRcN	C3(Carba); C4(Carba); C9(Carba)	2	1361.5	-0.756889	1
	P01442	Cytotoxin 2	289.801	28.4	2	3	10	81	9.03468	8.85107				mFmVSNLTVPVK	M1(Oxida); M3(Oxida)	2	1397.72	-0.586184	0
														mFMVSNLTVPVK	M1(Oxida)	2	1381.72	-1.44318	0
														MFMVSNLTVPVK		2	1365.73	-0.532619	0
														mFmVSNLTVPVKR	M1(Oxida); M3(Oxida)	2	1553.82	-0.0853883	1
														MFMVSNLTVPVKR		2	1521.83	-1.22999	1
														YVccNTDRcN	C3(Carba); C4(Carba); C9(Carba)	2	1361.5	-0.756889	1
11-1	P00597	Acidic phospholipase A2 2	6397.53	76.03	11	11	223	146	16.0052	6.45557	PLA2	++	0.120952	SWWDFADYGcYcGR	C10(Carba); C12(Carba)	2	1842.69	-3.22461	0
														GGNNAcAAAVcDcDR	C6(Carba); C11(Carba); C13(Carba)	2	1610.6	-3.71507	0
														TYSYEcSQGTLTcK	C6(Carba); C13(Carba)	2	1697.71	-0.319514	0
														NMIQcTVPSR	C5(Carba)	2	1205.58	-0.818014	0
														NmIQcTVPSR	M2(Oxida); C5(Carba)	2	1221.57	1.75323	0
														ccQVHDNcYNEAEK	C1(Carba); C2(Carba); C8(Carba)	2	1826.68	-2.33825	0
														GGSGTPVDDLDR		2	1188.55	0.248013	0
														LAAIcFAGAPYNNNNYNIDLK	C5(Carba)	2	2356.14	-1.62291	0
														ISGcWPYFK	C4(Carba)	2	1157.55	0.406364	0
														LAAIcFAGAPYNNNNYNIDLKAR	C5(Carba)	3	2583.27	-1.48363	1
														TYSYEcSQGTLTcKGGNNAcAAAVcDcDR	C6(Carba); C13(Carba); C20(Carba); C25(Carba); C27(Carba)	3	3289.3	-2.98022	1
														ISGcWPYFKTYSYEcSQGTLTcK	C4(Carba); C15(Carba); C22(Carba)	3	2836.23	-2.45043	1
11-2	P60305	Cytotoxin 1	351.297	88.33	5	7	18	60	6.69634	8.83643	3FTX (CTX)	++	0.0321129	MFMMSDLTIPVKR		2	1568.8	-1.08236	1
														MFMmSDLTIPVK	M4(Oxida)	2	1428.69	-0.84685	0
														cNKLIPIASK	C1(Carba)	2	1143.66	0.167837	1
														MFMMSDLTIPVK		2	1412.7	-1.51519	0
														LIPIASKTcPAGK	C9(Carba)	2	1355.77	-1.0445	1
														mFmmSDLTIPVK	M1(Oxida); M3(Oxida); M4(Oxida)	2	1460.68	-0.556941	0
														GcIDVcPKNSLLVK	C2(Carba); C6(Carba)	2	1602.83	-1.45525	1
														YVccNTDR	C3(Carba); C4(Carba)	2	1087.43	-0.633323	0
														MFmmSDLTIPVK	M3(Oxida); M4(Oxida)	2	1444.69	-0.531299	0
														YVccNTDRcN	C3(Carba); C4(Carba); C9(Carba)	2	1361.5	-0.308596	1
	Q9W6W9	Cytotoxin 4N	458.568	45.68	2	6	19	81	9.09273	9.01221				mFmVSNLTVPVK	M1(Oxida); M3(Oxida)	2	1397.72	-0.324177	0
														mFMVSNLTVPVK	M1(Oxida)	2	1381.72	-1.17814	0
														MFMVSNLTVPVKR		2	1521.83	-1.22999	1
														mFMVSNLTVPVKR	M1(Oxida)	2	1537.82	-2.04086	1
														MFMVSNLTVPVK		2	1365.73	-0.532619	0
														SSLLVKYVccNTDR	C9(Carba); C10(Carba)	2	1714.82	-1.37495	1
														YVccNTDR	C3(Carba); C4(Carba)	2	1087.43	-0.633323	0
														GcIDVcPKSSLLVK	C2(Carba); C6(Carba)	2	1575.82	-1.9223	1
														mFmVSNLTVPVKR	M1(Oxida); M3(Oxida)	2	1553.82	-0.713881	1
														YVccNTDRcN	C3(Carba); C4(Carba); C9(Carba)	2	1361.5	-0.308596	1
	P62377	Cytotoxin-like basic protein	199.228	50	5	5	10	62	7.00954	9.14404				cHNTQLPFIYK	C1(Carba)	2	1420.7	-0.0465535	0
														LKcHNTQLPFIYK	C3(Carba)	3	1661.88	-2.26586	1
														FPLKFPVK		2	975.604	0.872166	1
														YVccSTDKcN	C3(Carba); C4(Carba); C9(Carba)	2	1306.49	-0.16522	1
														YVccSTDK	C3(Carba); C4(Carba)	2	1032.41	0.240239	0
	E2IU05	Three-finger toxin (Fragment)	226.708	67.74	2	6	13	62	6.94846	8.98291				mFmVAAPK	M1(Oxida); M3(Oxida)	2	926.448	0.326198	0
														mFMVAAPK	M1(Oxida)	2	910.452	-0.891327	0
														SSLLVKYVccNTDR	C9(Carba); C10(Carba)	2	1714.82	-1.37495	1
														YVccNTDR	C3(Carba); C4(Carba)	2	1087.43	-0.633323	0
														GcIDVcPKSSLLVK	C2(Carba); C6(Carba)	2	1575.82	-1.9223	1
														cNQLIPPFYK	C1(Carba)	2	1279.65	-0.252637	0
														YVccNTDRcN	C3(Carba); C4(Carba); C9(Carba)	2	1361.5	-0.308596	1
12-1	P01442	Cytotoxin 2	379.711	45.68	3	6	18	81	9.03468	8.85107	3FTX (CTX)	++	0.0466637	mFmVSNLTVPVK	M1(Oxida); M3(Oxida)	2	1397.72	-0.586184	0
														mFMVSNLTVPVK	M1(Oxida)	2	1381.72	-0.736405	0
														MFMVSNLTVPVK		2	1365.73	-0.622001	0
														mFmVSNLTVPVKR	M1(Oxida); M3(Oxida)	2	1553.82	-0.399635	1
														MFMVSNLTVPVKR		2	1521.83	-1.39041	1
														mFMVSNLTVPVKR	M1(Oxida)	2	1537.82	-2.12024	1
														NSALVKYVccNTDR	C9(Carba); C10(Carba)	2	1699.79	-2.29761	1
														YVccNTDRcN	C3(Carba); C4(Carba); C9(Carba)	2	1361.5	-1.29484	1
														GcIDVcPK	C2(Carba); C6(Carba)	2	948.427	-0.340039	0
														YVccNTDR	C3(Carba); C4(Carba)	2	1087.43	-0.184299	0
	P62377	Cytotoxin-like basic protein	547.584	70.97	8	8	42	62	7.00954	9.14404				cHNTQLPFIYK	C1(Carba)	2	1420.7	0.0393689	0
														NSALLKYVccSTDK	C9(Carba); C10(Carba)	2	1658.78	-2.61427	1
														FPLKFPVK		2	975.603	0.183991	1
														YVccSTDKcN	C3(Carba); C4(Carba); C9(Carba)	2	1306.49	0.208516	1
														YVccSTDK	C3(Carba); C4(Carba)	2	1032.41	1.54085	0
														GcADNcPKNSALLK	C2(Carba); C6(Carba)	2	1547.73	-0.179031	1
														RGcADNcPK	C3(Carba); C7(Carba)	2	1077.46	-0.349911	1
														GcADNcPK	C2(Carba); C6(Carba)	2	921.355	-0.0945258	0
	E2IU05	Three-finger toxin (Fragment)	158.151	58.06	2	5	10	62	6.94846	8.98291				cNQLIPPFYK	C1(Carba)	2	1279.65	-0.348031	0
														MFmVAAPK	M3(Oxida)	2	910.451	-1.69579	0
														YVccNTDRcN	C3(Carba); C4(Carba); C9(Carba)	2	1361.5	-1.29484	1
														GcIDVcPK	C2(Carba); C6(Carba)	2	948.427	-0.340039	0
														YVccNTDR	C3(Carba); C4(Carba)	2	1087.43	-0.184299	0
	Q9PS33	VC-1=CYTOTOXIN	359.516	52.54	2	5	19	59	6.71931	8.66064				mFmMSDLTIPVK	M1(Oxida); M3(Oxida)	2	1444.69	-1.12277	0
														MFMmSDLTIPVK	M4(Oxida)	2	1428.69	-1.10318	0
														MFmMSDLTIPVKR	M3(Oxida)	2	1584.79	-0.176116	1
														mFmmSDLTIPVK	M1(Oxida); M3(Oxida); M4(Oxida)	2	1460.68	-0.47337	0
														MFMMSDLTIPVK		2	1412.7	-1.94723	0
														YVccNTDRcN	C3(Carba); C4(Carba); C9(Carba)	2	1361.5	-1.29484	1
														mFmmSDLTIPVKR	M1(Oxida); M3(Oxida); M4(Oxida)	2	1616.78	-1.66402	1
														GcIDVcPK	C2(Carba); C6(Carba)	2	948.427	-0.340039	0
														YVccNTDR	C3(Carba); C4(Carba)	2	1087.43	-0.184299	0
														mFmMSDLTIPVKR	M1(Oxida); M3(Oxida)	3	1600.79	0.665485	1
12-2	P60305	Cytotoxin 1	566.806	96.67	5	10	44	60	6.69634	8.83643	3FTX (CTX)	++	0.0211983	MFMMSDLTIPVK		2	1412.7	-0.564682	0
														MFMmSDLTIPVK	M4(Oxida)	2	1428.69	-1.01773	0
														MFMMSDLTIPVKR		2	1568.8	-1.31579	1
														MFMmSDLTIPVKR	M4(Oxida)	2	1584.79	-0.638272	1
														RGcIDVcPK	C3(Carba); C7(Carba)	2	1104.52	-7.24086	1
														LIPIASKTcPAGK	C9(Carba)	2	1355.77	-1.40465	1
														mFmmSDLTIPVK	M1(Oxida); M3(Oxida); M4(Oxida)	2	1460.68	-0.891224	0
														YVccNTDR	C3(Carba); C4(Carba)	2	1087.43	-0.184299	0
														MFmmSDLTIPVK	M3(Oxida); M4(Oxida)	2	1444.69	-1.37626	0
														mFmmSDLTIPVKR	M1(Oxida); M3(Oxida); M4(Oxida)	2	1616.78	-1.36201	1
														NSLLVKYVccNTDR	C9(Carba); C10(Carba)	2	1741.83	-1.1639	1
														TcPAGKNLcYK	C2(Carba); C9(Carba)	2	1311.62	-0.460385	1
														mFmMSDLTIPVKR	M1(Oxida); M3(Oxida)	3	1600.79	2.03809	1
														YVccNTDRcN	C3(Carba); C4(Carba); C9(Carba)	2	1361.5	-0.398255	1
														GcIDVcPK	C2(Carba); C6(Carba)	2	948.428	-0.146976	0
														cNKLIPIASK	C1(Carba)	2	1143.66	0.701521	1
	P01456	Cytotoxin 1	128.54	41.67	1	5	10	60	6.69229	8.66064				GcIDVcPKDSALVK	C2(Carba); C6(Carba)	2	1561.77	-0.671052	1
														RGcIDVcPK	C3(Carba); C7(Carba)	2	1104.52	-7.24086	1
														GcIDVcPK	C2(Carba); C6(Carba)	2	948.428	-0.146976	0
														YVccSTDKcN	C3(Carba); C4(Carba); C9(Carba)	2	1306.49	0.0216482	1
														YVccSTDK	C3(Carba); C4(Carba)	2	1032.41	0.122001	0
	P01442	Cytotoxin 2	915.183	71.6	2	11	49	81	9.03468	8.85107				mFMVSNLTVPVK	M1(Oxida)	2	1381.72	0.147061	0
														mFmVSNLTVPVK	M1(Oxida); M3(Oxida)	2	1397.71	-3.2936	0
														MFMVSNLTVPVKR		2	1521.83	0.454486	1
														mFMVSNLTVPVKR	M1(Oxida)	2	1537.82	0.499256	1
														MFMVSNLTVPVK		2	1365.73	0.00366815	0
														LVPLFYKTcPAGK	C9(Carba)	2	1493.82	-1.72694	1
														RGcIDVcPK	C3(Carba); C7(Carba)	2	1104.52	-7.24086	1
														YVccNTDR	C3(Carba); C4(Carba)	2	1087.43	-0.184299	0
														NSALVKYVccNTDR	C9(Carba); C10(Carba)	2	1699.79	-1.72309	1
														GcIDVcPKNSALVK	C2(Carba); C6(Carba)	2	1560.79	-1.4464	1
														cNKLVPLFYK	C1(Carba)	3	1281.7	1.16001	1
														mFmVSNLTVPVKR	M1(Oxida); M3(Oxida)	3	1553.82	1.55575	1
														TcPAGKNLcYK	C2(Carba); C9(Carba)	2	1311.62	-0.460385	1
														YVccNTDRcN	C3(Carba); C4(Carba); C9(Carba)	2	1361.5	-0.398255	1
														GcIDVcPK	C2(Carba); C6(Carba)	2	948.428	-0.146976	0
	P60311	Cytotoxin KJC3	287.677	96.67	2	11	26	60	6.7483	8.66064				LVPLFYKTcPAGK	C9(Carba)	2	1493.82	-1.72694	1
														mFmVSDLTVPVK	M1(Oxida); M3(Oxida)	2	1398.7	-0.419238	0
														RGcIDVcPK	C3(Carba); C7(Carba)	2	1104.52	-7.24086	1
														YVccNTDR	C3(Carba); C4(Carba)	2	1087.43	-0.184299	0
														NSALVKYVccNTDR	C9(Carba); C10(Carba)	2	1699.79	-1.72309	1
														GcIDVcPKNSALVK	C2(Carba); C6(Carba)	2	1560.79	-1.4464	1
														cNKLVPLFYK	C1(Carba)	3	1281.7	1.16001	1
														TcPAGKNLcYK	C2(Carba); C9(Carba)	2	1311.62	-0.460385	1
														YVccNTDRcN	C3(Carba); C4(Carba); C9(Carba)	2	1361.5	-0.398255	1
														GcIDVcPK	C2(Carba); C6(Carba)	2	948.428	-0.146976	0
														MFMVSDLTVPVKR		2	1522.82	4.29455	1
	E2IU05	Three-finger toxin (Fragment)	296.707	59.68	2	6	24	62	6.94846	8.98291				mFmVAAPK	M1(Oxida); M3(Oxida)	2	926.448	0.260317	0
														cNQLIPPFYK	C1(Carba)	2	1279.65	-0.634211	0
														RGcIDVcPK	C3(Carba); C7(Carba)	2	1104.52	-7.24086	1
														MFMVAAPK		2	894.457	-0.582941	0
														YVccNTDR	C3(Carba); C4(Carba)	2	1087.43	-0.184299	0
														mFMVAAPK	M1(Oxida)	2	910.451	-1.22652	0
														YVccNTDRcN	C3(Carba); C4(Carba); C9(Carba)	2	1361.5	-0.398255	1
														GcIDVcPK	C2(Carba); C6(Carba)	2	948.428	-0.146976	0
13-1	P61898	Venom nerve growth factor	1239.84	88.79	9	9	37	116	13.0552	6.50732	VNGF	-	0.0111782	GNTVTVMENVNLDNK		2	1647.8	-0.835839	0
														GNTVTVmENVNLDNK	M7(Oxida)	2	1663.79	-1.00216	0
														IETAcVcVITK	C5(Carba); C7(Carba)	2	1293.65	-0.532846	0
														IETAcVcVITKK	C5(Carba); C7(Carba)	2	1421.75	-1.08536	1
														TTATDIKGNTVTVMENVNLDNK		3	2378.19	-0.576619	1
														ALTMEGNQASWR		2	1363.64	-0.447382	0
														GNTVTVMENVNLDNKVYK		2	2038.03	-0.568483	1
														ALTmEGNQASWR	M4(Oxida)	2	1379.64	-1.53727	0
														GIDSSHWNSYcTETDTFIK	C11(Carba)	2	2260.98	-2.20931	0
														TTATDIKGNTVTVmENVNLDNK	M14(Oxida)	3	2394.18	-1.15281	1
														cKNPNPEPSGcR	C1(Carba); C11(Carba)	2	1415.61	-0.50551	1
														EDHPVHNLGEHSVcDSVSAWVTK	C14(Carba)	3	2603.19	-1.73279	0
13-2	P61898	Venom nerve growth factor	1037.8	71.55	10	10	41	116	13.0552	6.50732	VNGF	-	0.00432151	GNTVTVMENVNLDNK		2	1647.8	-1.13216	0
														ALTmEGNQASWR	M4(Oxida)	2	1379.64	-1.09486	0
														GNTVTVmENVNLDNK	M7(Oxida)	2	1663.8	0.0250004	0
														ALTMEGNQASWR		2	1363.64	-0.805454	0
														TTATDIKGNTVTVMENVNLDNK		2	2378.18	-2.49581	1
														GNTVTVMENVNLDNKVYK		2	2038.02	-1.46693	1
														FIRIETAcVcVITK	C8(Carba); C10(Carba)	2	1709.9	-1.72907	1
														TTATDIKGNTVTVmENVNLDNK	M14(Oxida)	3	2394.18	-1.22929	1
														IETAcVcVITK	C5(Carba); C7(Carba)	2	1293.65	0.410762	0
														IETAcVcVITKK	C5(Carba); C7(Carba)	2	1421.75	-2.20153	1
														GIDSSHWNSYcTETDTFIK	C11(Carba)	3	2260.98	-0.919495	0
														cKNPNPEPSGcR	C1(Carba); C11(Carba)	2	1415.61	-2.6613	1
														NPNPEPSGcR	C9(Carba)	2	1127.49	-1.05566	0
13-3	P60305	Cytotoxin 1	696.756	78.33	4	7	33	60	6.69634	8.83643	3FTX (CTX)	++	0.0505912	MFMMSDLTIPVKR		2	1568.8	-1.3936	1
														MFMMSDLTIPVK		2	1412.7	-0.910319	0
														mFmMSDLTIPVK	M1(Oxida); M3(Oxida)	2	1444.69	-0.531299	0
														mFmmSDLTIPVK	M1(Oxida); M3(Oxida); M4(Oxida)	2	1460.68	0.947331	0
														MFmMSDLTIPVK	M3(Oxida)	2	1428.69	-1.10318	0
														LIPIASKTcPAGK	C9(Carba)	2	1355.77	-0.954461	1
														MFMmSDLTIPVKR	M4(Oxida)	2	1584.79	-1.17745	1
														YVccNTDR	C3(Carba); C4(Carba)	2	1087.43	0.152468	0
														YVccNTDRcN	C3(Carba); C4(Carba); C9(Carba)	2	1361.5	-0.398255	1
														mFmmSDLTIPVKR	M1(Oxida); M3(Oxida); M4(Oxida)	2	1616.78	-1.36201	1
														GcIDVcPK	C2(Carba); C6(Carba)	2	948.428	0.0460856	0
														cNKLIPIASK	C1(Carba)	2	1143.66	0.488047	1
	P01442	Cytotoxin 2	815.199	61.73	5	8	32	81	9.03468	8.85107				mFmVSNLTVPVK	M1(Oxida); M3(Oxida)	2	1397.72	0.461842	0
														MFMVSNLTVPVKR		2	1521.83	0.454486	1
														MFMVSNLTVPVK		2	1365.73	0.0930493	0
														mFMVSNLTVPVK	M1(Oxida)	2	1381.72	0.853832	0
														GcIDVcPKNSALVK	C2(Carba); C6(Carba)	2	1560.78	-1.91567	1
														NSALVKYVccNTDR	C9(Carba); C10(Carba)	2	1699.79	-0.933126	1
														LVPLFYKTcPAGK	C9(Carba)	2	1493.82	0.234269	1
														YVccNTDR	C3(Carba); C4(Carba)	2	1087.43	0.152468	0
														YVccNTDRcN	C3(Carba); C4(Carba); C9(Carba)	2	1361.5	-0.398255	1
														GcIDVcPK	C2(Carba); C6(Carba)	2	948.428	0.0460856	0
	E2IU05	Three-finger toxin (Fragment)	359.596	67.74	3	6	20	62	6.94846	8.98291				mFMVAAPK	M1(Oxida)	2	910.452	-0.489096	0
														SSLLVKYVccNTDR	C9(Carba); C10(Carba)	2	1714.82	-1.09021	1
														cNQLIPPFYK	C1(Carba)	2	1279.65	-0.0618501	0
														mFmVAAPK	M1(Oxida); M3(Oxida)	2	926.448	0.326198	0
														YVccNTDR	C3(Carba); C4(Carba)	2	1087.43	0.152468	0
														YVccNTDRcN	C3(Carba); C4(Carba); C9(Carba)	2	1361.5	-0.398255	1
														GcIDVcPK	C2(Carba); C6(Carba)	2	948.428	0.0460856	0
														MFMVAAPK		2	894.458	0.645326	0
14-1	P60305	Cytotoxin 1	878.38	86.67	4	8	47	60	6.69634	8.83643	3FTX (CTX)	++	0.0083529	MFmMSDLTIPVK	M3(Oxida)	2	1428.69	-0.93	0
														MFMMSDLTIPVK		2	1412.7	-1.17	0
														mFMMSDLTIPVKR	M1(Oxida)	2	1584.79	-0.72	1
														mFmmSDLTIPVK	M1(Oxida); M3(Oxida); M4(Oxida)	2	1460.68	-3.31	0
														MFMMSDLTIPVKR		2	1568.8	-1.7	1
														cNKLIPIASK	C1(Carba)	2	1143.66	0.7	1
														MFmmSDLTIPVK	M3(Oxida); M4(Oxida)	2	1444.69	-0.87	0
														TcPAGKNLcYK	C2(Carba); C9(Carba)	2	1311.62	-1.3	1
														YVccNTDRcN	C3(Carba); C4(Carba); C9(Carba)	2	1361.5	-0.76	1
														GcIDVcPK	C2(Carba); C6(Carba)	2	948.427	-0.34	0
														LIPIASKTcPAGK	C9(Carba)	2	1355.77	-1.4	1
														YVccNTDR	C3(Carba); C4(Carba)	2	1087.43	-1.08	0
														mFmMSDLTIPVKR	M1(Oxida); M3(Oxida)	3	1600.79	-0.14	1
														mFmmSDLTIPVKR	M1(Oxida); M3(Oxida); M4(Oxida)	2	1616.78	-1.59	1
	P01442	Cytotoxin 2	1027.36	71.6	7	11	45	81	9.03468	8.85107				MFMVSNLTVPVK		2	1365.73	0.09	0
														mFMVSNLTVPVK	M1(Oxida)	2	1381.72	-1.18	0
														MFMVSNLTVPVKR		2	1521.83	0.05	1
														mFMVSNLTVPVKR	M1(Oxida)	2	1537.82	-2.76	1
														mFmVSNLTVPVK	M1(Oxida); M3(Oxida)	2	1397.72	0.03	0
														TcPAGKNLcYK	C2(Carba); C9(Carba)	2	1311.62	-1.3	1
														YVccNTDRcN	C3(Carba); C4(Carba); C9(Carba)	2	1361.5	-0.76	1
														GcIDVcPK	C2(Carba); C6(Carba)	2	948.427	-0.34	0
														cNKLVPLFYK	C1(Carba)	2	1281.7	-0.57	1
														YVccNTDR	C3(Carba); C4(Carba)	2	1087.43	-1.08	0
														LVPLFYKTcPAGK	C9(Carba)	2	1493.82	-1.32	1
														NSALVKYVccNTDR	C9(Carba); C10(Carba)	2	1699.79	-2.23	1
														GcIDVcPKNSALVK	C2(Carba); C6(Carba)	2	1560.79	-1.21	1
														mFmVSNLTVPVKR	M1(Oxida); M3(Oxida)	3	1553.82	1.67	1
														LVPLFYK		2	879.533	-1.2	0
	E2IU05	Three-finger toxin (Fragment)	412.825	67.74	3	6	24	62	6.94846	8.98291				cNQLIPPFYK	C1(Carba)	2	1279.65	-0.82	0
														SSLLVKYVccNTDR	C9(Carba); C10(Carba)	2	1714.82	-1.37	1
														mFMVAAPK	M1(Oxida)	2	910.451	-1.43	0
														YVccNTDRcN	C3(Carba); C4(Carba); C9(Carba)	2	1361.5	-0.76	1
														MFMVAAPK		2	894.458	-0.11	0
														mFmVAAPK	M1(Oxida); M3(Oxida)	2	926.447	-0.27	0
														GcIDVcPK	C2(Carba); C6(Carba)	2	948.427	-0.34	0
														YVccNTDR	C3(Carba); C4(Carba)	2	1087.43	-1.08	0
15-1	P82885	Thaicobrin	283.65	47.22	4	4	9	108	12.0302	9.11475	O/V	+	0.0272007	TVENVGVSQVAPDNPER		2	1810.89	-0.852734	0
														FDGSPcVLGSPGFR	C6(Carba)	2	1495.7	-0.753649	0
														TVENVGVSQVAPDNPERFDGSPcVLGSPGFR	C23(Carba)	3	3287.57	-1.7722	1
														ADVTFDSNTAFESLVVSPDK		2	2142.02	-1.52468	0
15-2	P60305	Cytotoxin 1	1706.02	96.67	5	11	107	60	6.69634	8.83643	3FTX (CTX)	++	0.277518	MFMMSDLTIPVKR		2	1568.8	-1.86047	1
														MFMMSDLTIPVK		2	1412.7	-1.51519	0
														mFMMSDLTIPVK	M1(Oxida)	2	1428.69	0.691104	0
														mFMMSDLTIPVKR	M1(Oxida)	2	1584.79	-1.56259	1
														YVccNTDR	C3(Carba); C4(Carba)	2	1087.43	-3.43973	0
														NSLLVKYVccNTDR	C9(Carba); C10(Carba)	2	1741.83	-1.44423	1
														LIPIASKTcPAGK	C9(Carba)	2	1355.77	-2.12495	1
														GcIDVcPK	C2(Carba); C6(Carba)	2	948.428	0.43221	0
														NLcYKMFMMSDLTIPVK	C3(Carba)	3	2091.01	-0.809031	1
														MFmmSDLTIPVK	M3(Oxida); M4(Oxida)	2	1444.69	2.93303	0
														GcIDVcPKNSLLVK	C2(Carba); C6(Carba)	2	1602.83	-0.998295	1
														TcPAGKNLcYK	C2(Carba); C9(Carba)	2	1311.62	0.0980256	1
														cNKLIPIASK	C1(Carba)	2	1143.66	0.0610996	1
														mFmmSDLTIPVKR	M1(Oxida); M3(Oxida); M4(Oxida)	3	1616.78	0.0264636	1
														YVccNTDRcN	C3(Carba); C4(Carba); C9(Carba)	2	1361.5	-0.0396205	1
	Q9W6W9	Cytotoxin 4N	926.353	71.6	5	10	63	81	9.09273	9.01221				MFMVSNLTVPVK		2	1365.73	-0.0857131	0
														mFMVSNLTVPVK	M1(Oxida)	2	1381.72	-0.824751	0
														MFMVSNLTVPVKR		2	1521.83	-1.39041	1
														mFmVSNLTVPVK	M1(Oxida); M3(Oxida)	2	1397.72	2.03388	0
														SSLLVKYVccNTDR	C9(Carba); C10(Carba)	2	1714.82	-1.09021	1
														mFMVSNLTVPVKR	M1(Oxida)	2	1537.82	-0.29453	1
														YVccNTDR	C3(Carba); C4(Carba)	2	1087.43	-3.43973	0
														cNKLVPLFYK	C1(Carba)	2	1281.7	0.575249	1
														mFmVSNLTVPVKR	M1(Oxida); M3(Oxida)	2	1553.82	-1.42094	1
														GcIDVcPK	C2(Carba); C6(Carba)	2	948.428	0.43221	0
														TcPAGKNLcYK	C2(Carba); C9(Carba)	2	1311.62	0.0980256	1
														LVPLFYK		2	879.536	2.96098	0
														LVPLFYKTcPAGK	C9(Carba)	2	1493.82	-0.0925991	1
														YVccNTDRcN	C3(Carba); C4(Carba); C9(Carba)	2	1361.5	-0.0396205	1
	Q91124	Cytotoxin 8	891.347	70.37	2	9	72	81	8.89369	9.01221				MFMVATPK		2	924.468	-0.631033	0
														SSLLVKYVccNTDR	C9(Carba); C10(Carba)	2	1714.82	-1.09021	1
														mFMVATPK	M1(Oxida)	2	940.463	-0.669163	0
														YVccNTDR	C3(Carba); C4(Carba)	2	1087.43	-3.43973	0
														mFmVATPK	M1(Oxida); M3(Oxida)	2	956.456	-1.79085	0
														LIPIASKTcPAGK	C9(Carba)	2	1355.77	-2.12495	1
														MFMVATPKVPVK		2	1347.75	-2.40548	1
														GcIDVcPK	C2(Carba); C6(Carba)	2	948.428	0.43221	0
														TcPAGKNLcYK	C2(Carba); C9(Carba)	2	1311.62	0.0980256	1
														cNKLIPIASK	C1(Carba)	2	1143.66	0.0610996	1
														YVccNTDRcN	C3(Carba); C4(Carba); C9(Carba)	2	1361.5	-0.0396205	1
	E2IU05	Three-finger toxin (Fragment)	1473.85	91.94	6	10	101	62	6.94846	8.98291				mFmVAAPK	M1(Oxida); M3(Oxida)	2	926.448	0.721482	0
														NLcYKMFMVAAPK	C3(Carba)	2	1572.77	-1.16303	1
														SSLLVKYVccNTDR	C9(Carba); C10(Carba)	2	1714.82	-1.09021	1
														cNQLIPPFYK	C1(Carba)	2	1279.65	2.51377	0
														mFMVAAPK	M1(Oxida)	2	910.453	0.583516	0
														MFMVAAPK		2	894.457	-0.924127	0
														YVccNTDR	C3(Carba); C4(Carba)	2	1087.43	-3.43973	0
														TcAAGKNLcYK	C2(Carba); C9(Carba)	2	1285.6	-0.450256	1
														GcIDVcPK	C2(Carba); C6(Carba)	2	948.428	0.43221	0
														cNQLIPPFYKTcAAGK	C1(Carba); C12(Carba)	3	1867.92	0.913526	1
														MFMVAAPKVPVK		2	1317.74	-1.39425	1
														YVccNTDRcN	C3(Carba); C4(Carba); C9(Carba)	2	1361.5	-0.0396205	1
16-1	P82885	Thaicobrin	392.845	48.15	4	4	12	108	12.0302	9.11475	O/V	+	0.0110465	TVENVGVSQVAPDNPER		2	1810.89	-0.515689	0
														ADVTFDSNTAFESLVVSPDK		2	2142.02	-1.29672	0
														ADVTFDSNTAFESLVVSPDKK		2	2270.12	-1.33079	1
														TVENVGVSQVAPDNPERFDGSPcVLGSPGFR	C23(Carba)	3	3287.57	-1.43803	1
16-2	P60301	Cytotoxin 3	639.27	70.37	3	11	52	81	9.03174	8.99756	3FTX (CTX)	++	0.089264	MFmVATPK	M3(Oxida)	2	940.462	-0.798961	0
														MFMVATPKVPVK		2	1347.75	0.402297	1
														LVPLFYKTcPAGK	C9(Carba)	2	1493.82	0.152552	1
														SSLLVKYVccNTDR	C9(Carba); C10(Carba)	2	1714.82	-1.01902	1
														mFmVATPK	M1(Oxida); M3(Oxida)	2	956.458	-0.131693	0
														YVccNTDRcN	C3(Carba); C4(Carba); C9(Carba)	2	1361.5	-0.129279	1
														NLcYKMFMVATPK	C3(Carba)	2	1602.78	-0.18981	1
														MFMVATPK		2	924.469	0.359296	0
														GcIDVcPKSSLLVK	C2(Carba); C6(Carba)	2	1575.82	0.711494	1
														GcIDVcPK	C2(Carba); C6(Carba)	2	948.428	-0.146976	0
														YVccNTDR	C3(Carba); C4(Carba)	2	1087.43	-0.970091	0
														cNKLVPLFYK	C1(Carba)	2	1281.7	0.384768	1
														LVPLFYK		2	879.533	-1.06392	0
	Q9W6W9	Cytotoxin 4N	433.037	65.43	2	10	29	81	9.09273	9.01221				MFMVSNLTVPVKR		2	1521.83	-1.47063	1
														MFMVSNLTVPVK		2	1365.73	-0.800763	0
														mFmVSNLTVPVK	M1(Oxida); M3(Oxida)	2	1397.72	-0.673519	0
														LVPLFYKTcPAGK	C9(Carba)	2	1493.82	0.152552	1
														SSLLVKYVccNTDR	C9(Carba); C10(Carba)	2	1714.82	-1.01902	1
														YVccNTDRcN	C3(Carba); C4(Carba); C9(Carba)	2	1361.5	-0.129279	1
														GcIDVcPKSSLLVK	C2(Carba); C6(Carba)	2	1575.82	0.711494	1
														GcIDVcPK	C2(Carba); C6(Carba)	2	948.428	-0.146976	0
														YVccNTDR	C3(Carba); C4(Carba)	2	1087.43	-0.970091	0
														cNKLVPLFYK	C1(Carba)	2	1281.7	0.384768	1
														LVPLFYK		2	879.533	-1.06392	0
	E2IU05	Three-finger toxin (Fragment)	313.181	67.74	2	7	27	62	6.94846	8.98291				mFMVAAPK	M1(Oxida)	2	910.453	0.851668	0
														SSLLVKYVccNTDR	C9(Carba); C10(Carba)	2	1714.82	-1.01902	1
														YVccNTDRcN	C3(Carba); C4(Carba); C9(Carba)	2	1361.5	-0.129279	1
														GcIDVcPKSSLLVK	C2(Carba); C6(Carba)	2	1575.82	0.711494	1
														mFmVAAPK	M1(Oxida); M3(Oxida)	2	926.448	0.0626742	0
														GcIDVcPK	C2(Carba); C6(Carba)	2	948.428	-0.146976	0
														YVccNTDR	C3(Carba); C4(Carba)	2	1087.43	-0.970091	0
														cNQLIPPFYK	C1(Carba)	2	1279.65	1.55984	0
	Q9PS33	VC-1=CYTOTOXIN	302.978	52.54	2	5	24	59	6.71931	8.66064				MFMmSDLTIPVK	M4(Oxida)	2	1428.69	-0.84685	0
														YVccNTDRcN	C3(Carba); C4(Carba); C9(Carba)	2	1361.5	-0.129279	1
														MFMMSDLTIPVKR		2	1568.8	-1.3936	1
														mFMMSDLTIPVKR	M1(Oxida)	2	1584.79	-0.715298	1
														GcIDVcPK	C2(Carba); C6(Carba)	2	948.428	-0.146976	0
														YVccNTDR	C3(Carba); C4(Carba)	2	1087.43	-0.970091	0
17-1	Q7T1K6	Cysteine-rich venom protein natrin-1	2973.07	82.01	16	16	128	239	26.8646	7.91357	CRISP	++	0.0602256	VLEGIQcGESIYMSSNAR	C7(Carba)	2	2013.93	-1.38816	0
														VLEGIQcGESIYmSSNAR	C7(Carba); M13(Oxida)	2	2029.93	0.885275	0
														MEWYPEAASNAER		2	1553.66	-6.20596	0
														qKEIVDLHNSLR	N-Term(Gln->)	2	1434.77	-0.482023	1
														RVSPTASNMLK		2	1203.65	-0.460927	1
														QKEIVDLHNSLR		2	1451.79	-1.68503	1
														mEWYPEAASNAER	M1(Oxida)	2	1569.66	-1.73916	0
														EIVDLHNSLR		2	1195.64	0.187995	0
														WANTcSLNHSPDNLR	C5(Carba)	2	1784.81	-0.999693	0
														TWTEIIHLWHDEYK		2	1870.91	-1.97464	0
														qSScQDDWIK	N-Term(Gln->); C4(Carba)	2	1249.52	-0.204865	0
														LGPPcGDcPSAcDNGLcTNPcTIYNK	C5(Carba); C8(Carba); C12(Carba); C17(Carba); C21(Carba)	3	2941.2	-0.512837	0
														NFVYGVGANPPGSVTGHYTQIVWYQTYR		3	3174.53	-4.67969	0
														AGcAVSYcPSSAWSYFYVcQYcPSGNFQGK	C3(Carba); C8(Carba); C19(Carba); C22(Carba)	3	3501.43	-3.18592	0
														SNcPAScFcR	C3(Carba); C7(Carba); C9(Carba)	2	1258.47	-1.14762	0
														QSScQDDWIK	C4(Carba)	2	1266.54	-0.430989	0
														VSPTASNmLK	M8(Oxida)	2	1063.54	-1.09569	0
														VSPTASNMLK		2	1047.55	-0.0197914	0
														LTNcDSLLKQSScQDDWIK	C4(Carba); C13(Carba)	3	2311.07	-0.989807	1
														VSPTASNMLKMEWYPEAASNAER		3	2582.2	-2.08009	1
														LTNcDSLLK	C4(Carba)	2	1063.55	-0.0485975	0
														VSPTASNMLKmEWYPEAASNAER	M11(Oxida)	3	2598.19	-1.33324	1
18-1	D3TTC1	Zinc metalloproteinase-disintegrin-like kaouthiagin-like	4012.78	37.1	25	25	157	593	66.2488	5.35107	SVMP	++	0.0156718
19-1	V8NYW9	5'-nucleotidase (Fragment)	784.851	30.31	2	6	27	254	28.0262	6.7417	5NT	+	0.00795533	VLLPSFLAAGGDGYYMLK		2	1915	-1.97907	0
														HGQGTGELLQVSGIK		2	1523.82	-0.978853	0
														VLLPSFLAAGGDGYYmLK	M16(Oxida)	3	1931	-0.571067	0
														VVSLNVLcTEcR	C8(Carba); C11(Carba)	2	1449.72	-0.498064	0
														HADKLTTLGVNK		2	1296.73	-0.457515	1
														qAFEHSVHR	N-Term(Gln->)	2	1093.52	0.079883	0
														VPTYVPLEmEK	M9(Oxida)	2	1321.67	-0.689148	0
	A0A0F7YZM6	Ecto-5'-nucleotidase 1a	1536.83	32.06	11	15	58	574	62.9853	8.70459				VYAYLFDHR		2	1183.59	-0.693361	0
														ETQILLGVVK		2	1099.67	-0.0223345	0
20-1	A8QL58	L-amino-acid oxidase (Fragment)	936.332	50.11	12	18	36	449	51.4063	8.25049	LAAO	++	0.00196398	TcADIVINDLSLIHDLPK	C2(Carba)	2	2037.06	-2.01004	0
														TFVTADYVIVcSTSR	C11(Carba)	2	1718.84	-1.21362	0
														GAVDMIGDLLNEDSSYHLSFMESLK		3	2771.29	-0.973719	0
														EIQALcYPSIK	C6(Carba)	2	1321.68	-0.677438	0
														VTLLEASER		2	1017.56	0.591384	0
														FWEADGIHGGK		2	1216.57	-0.584561	0
														HVVVVGAGMAGLSAAYVLAGAGHK		3	2235.2	-1.02423	0
														VTYQTPAK		2	907.488	-0.932143	0
														LNEFFQENENAWYYINNIR		2	2477.15	-2.25636	0
														VITYHNDR		2	1017.51	0.456028	0
														YPVKPSEEGK		2	1133.58	0.0234064	0
														IYFEPPLPPK		2	1200.67	-0.459926	0
														SDALFSYEK		2	1059.5	-0.14931	0
														KFWEADGIHGGK		3	1344.67	-0.334095	1
														FDEIVGGFDQLPISmYQAIAEmVHLNAR	M15(Oxida); M22(Oxida)	3	3196.54	-2.31153	0
														HVVVVGAGmAGLSAAYVLAGAGHK	M9(Oxida)	3	2251.2	-1.79652	0
														EGWYVNMGPMR		2	1339.59	-1.13129	0
														SDALFSYEKR		2	1215.6	-0.971157	1
														VIEELKR		2	886.536	-0.136757	1
	A8QL51	L-amino-acid oxidase	719.409	34.82	13	16	29	517	58.774	8.29443				TSADIVINDLSLIHQLPK		2	1977.1	-1.60085	0
														NEIQALcYPSLIK	C7(Carba)	2	1548.81	-1.47533	0
														FDEISGGFDQLPK		2	1452.7	-0.589709	0
														HVVVVGAGMAGLSAAYVLEK		3	1971.07	-0.415214	0
														FWEADGIHGGK		2	1216.57	-0.584561	0
														RFDEISGGFDQLPK		2	1608.8	-0.560947	1
														VTLLEASDR		2	1003.54	0.807014	0
														YPVKPSEEGK		2	1133.58	0.0234064	0
														HVVVVGAGmAGLSAAYVLEK	M9(Oxida)	3	1987.07	-0.650012	0
														IIEELKR		2	900.551	-0.569042	1
														VAYQTPAK		2	877.477	-1.03253	0
														LNEFFQENENAWYFIR		2	2119.98	-2.1593	0
														SASQLYR		2	824.425	-1.23101	0
														NDDLFSYEK		2	1130.5	-0.13779	0
														ISFEPPLPSK		2	1114.61	-0.360752	0
														EGWYVNMGPMR		2	1339.59	-1.13129	0
														TLSYVTADYVIVcATSR	C13(Carba)	2	1918.96	-0.833199	0
21-1	Q10749	Snake venom metalloproteinase-disintegrin-like mocarhagin	421.67	5.42	4	4	14	609	68.1314	6.72705	SVMP	+	0.0108896	VYEmVNALNTMYR	M4(Oxida)	2	1619.75	-0.619865	0
														VYEmVNALNTmYR	M4(Oxida); M11(Oxida)	2	1635.75	-1.61204	0
														SVAVVQDHSK		2	1069.56	0.642648	0
														KSVAVVQDHSK		2	1197.66	-1.56591	1
														FKGAGAEcR	C8(Carba)	2	995.472	-0.511011	1
	D3TTC2	Zinc metalloproteinase-disintegrin-like atragin	5772	42.41	24	25	216	613	69.135	6.46826				KVYEMINTMNMIYR		2	1805.87	-0.793348	1
														KYIEFYVVVDNIMYR		2	1952	-0.806041	1
														YIEFYVVVDNIMYR		2	1823.9	-1.19768	0
														TSAAVVQDYSSR		2	1283.62	-0.233128	0
														AAKDDcDLPELcTGQSAEcPTDVFQR	C6(Carba); C12(Carba); C19(Carba)	3	2983.28	-3.85167	1
														VYEMINTMNMIYR		2	1677.78	0.237019	0
														KYIEFYVVVDNImYR	M13(Oxida)	2	1967.99	-1.87732	1
														cGDGmVcSNR	C1(Carba); M5(Oxida); C7(Carba)	2	1171.43	-0.378943	0
														VYEMINTmNMIYR	M8(Oxida)	2	1693.77	-0.72926	0
														NSmIcNcSISPR	M3(Oxida); C5(Carba); C7(Carba)	2	1454.62	-0.567104	0
														cGDGMVcSNR	C1(Carba); C7(Carba)	2	1155.43	-0.238768	0
														NSMIcNcSISPR	C5(Carba); C7(Carba)	2	1438.62	-1.8991	0
														MVAITMAHEMGHNLGMNHDR		3	2265.01	-1.16835	0
														LQHEAQcDSEEccEK	C7(Carba); C12(Carba); C13(Carba)	2	1922.73	-2.24417	0
														KVYEMINTmNmIYR	M9(Oxida); M11(Oxida)	2	1837.86	-2.15794	1
														YIEFYVVVDNImYR	M12(Oxida)	2	1839.9	-1.67667	0
														KVYEMINTmNMIYR	M9(Oxida)	2	1821.87	-1.68264	1
														ATLNLFGEWR		2	1206.63	-0.511458	0
														cPIMTNQcIALR	C1(Carba); C8(Carba)	2	1476.71	-1.38874	0
														DPNYGMVEPGTK		2	1307.59	-1.31903	0
														NDNAQLLTGIDFNGTPVGLAYIGSIcNPK	C26(Carba)	3	3062.52	-0.0972298	0
														cPImTNQcIALR	C1(Carba); M4(Oxida); C8(Carba)	2	1492.7	-1.5682	0
														VYEmINTMNmIYR	M4(Oxida); M10(Oxida)	2	1709.77	-0.82071	0
														DScFTLNQR	C3(Carba)	2	1140.51	0.34407	0
														DPNYGmVEPGTK	M6(Oxida)	2	1323.59	-0.599995	0
														NGLPcQNNQGYcYNGK	C5(Carba); C12(Carba)	2	1886.79	-1.26647	0
														VYEmINTmNmIYR	M4(Oxida); M8(Oxida); M10(Oxida)	2	1725.76	-0.9812	0
														RNDNAQLLTGIDFNGTPVGLAYIGSIcNPK	C27(Carba)	3	3218.62	-1.24453	1
														TKPAYQFSScSVR	C10(Carba)	2	1530.74	0.877713	0
														RNSMIcNcSISPR	C6(Carba); C8(Carba)	3	1594.73	0.737409	1
														GFcTcGFNK	C3(Carba); C5(Carba)	2	1090.44	-1.34673	0
														GPGVKVSR		2	799.478	-0.774834	1
														mVAITMAHEMGHNLGmNHDR	M1(Oxida); M16(Oxida)	3	2297	-1.80324	0
														RDQPVIK		2	855.505	0.387118	1
														TSAAVVQDYSSRTR		3	1540.77	0.512502	1
														RNSmIcNcSISPR	M4(Oxida); C6(Carba); C8(Carba)	3	1610.72	-0.132091	1
														GFcTcGFNKcVMSTR	C3(Carba); C5(Carba); C10(Carba)	2	1824.76	-2.19286	1
														RTKPAYQFSScSVR	C11(Carba)	3	1686.84	0.182447	1
														KVYEmINTmNmIYR	M5(Oxida); M9(Oxida); M11(Oxida)	3	1853.86	-0.986123	1
														mVAITMAHEMGHNLGMNHDR	M1(Oxida)	3	2281.01	-0.404322	0
	D3TTC1	Zinc metalloproteinase-disintegrin-like kaouthiagin-like	66.1223	5.4	2	2	2	593	66.2488	5.35107				TAPAFQFSScSIR	C10(Carba)	2	1471.7	-1.5818	0
														NDNAQLLTGIDFNGNTVGR		2	2018.99	-1.59182	0
a Coverage(%): Displays by default the percentage of the protein sequence covered by identified peptides.
b Unique peptide: Displays the number of peptide sequences unique to the protein
c Peptide: Displays the number of distinct peptide sequences in the protein.
d PSMs: Displays the total number of identified peptide sequences (peptide spectrum matches) for the protein, including those redundantly identified.
e AAs: Displays the number of amino acids of the protein.
f Family: Display the protein family of the identified protein.
g Immunoreactive to FNAV: Display the strongly positive (++), positive (+) and weakly positive or negative (-) recognition by FNAV.
