# Supplementary material for: Analysis of the efficacy of Taiwanese freeze-dried neurotoxic antivenom against Naja kaouthia, Naja siamensis and Ophiophagus hannah through proteomics and animal model approaches
Source: PLoS Negl Trop Dis. 2017 Dec 15;11(12):e0006138. doi: 10.1371/journal.pntd.0006138 (PMC5747474; doi:10.1371/journal.pntd.0006138)
Supplement: S2 Table — (XLSX) [file pntd.0006138.s007.xlsx]

## Sheet: 工作表1
S2 Table. The relative abundance of proteins of different protein families showed as the percentage of the whole venom content.
Species	Identified Protein (Family)	Percentage (%)
Naja atra	3FTX (CTX)	0.530043
	3FTX (NTX)	0.150666
	PLA2	0.144334
	CRISP	0.0602256
	O/V	0.0382472
	VNGF	0.0290051
	SVMP	0.0265613
	3FTX (MTX)	0.00894732
	5NT	0.00795533
	Unknown	0.00205014
	LAAO	0.00196398
Naja kaouthia	3FTX (NTX)	0.407918
	3FTX (CTX)	0.209032
	PLA2	0.134699
	Unknown	0.112703
	SVMP	0.0440295
	CRISP	0.0275583
	O/V	0.0227601
	LAAO	0.0112816
	VNGF	0.00851782
	GPX	0.00665996
	3FTX (MTX)	0.00432315
	CVF	0.00418022
	5NT	0.00346412
	PDE	0.00287286
Naja siamensis	3FTX (NTX)	0.420892
	3FTX (CTX)	0.338308
	PLA2	0.153142
	CRISP	0.0218314
	SVMP	0.0145026
	5NT	0.0127577
	3FTX (MTX)	0.00755304
	VNGF	0.00744027
	LAAO	0.00543815
	O/V	0.00539021
	CVF	0.00302855
Ophiophagus hannah	3FTX (NTX)	0.505466
	SVMP	0.156297
	3FTX (CTX)	0.101037
	Unknown	0.0784446
	CRISP	0.0745788
	PLA2	0.0365537
	Kunitz	0.0293436
	O/V	0.018279
