# Supplementary material for: Analysis of the efficacy of Taiwanese freeze-dried neurotoxic antivenom against Naja kaouthia, Naja siamensis and Ophiophagus hannah through proteomics and animal model approaches
Source: PLoS Negl Trop Dis. 2017 Dec 15;11(12):e0006138. doi: 10.1371/journal.pntd.0006138 (PMC5747474; doi:10.1371/journal.pntd.0006138)
Supplement: S3 Table — (XLSX) [file pntd.0006138.s008.xlsx]

## Sheet: 工作表1
S3 Table. Summary of Protein identification results of N. kaouthia venom by LC-MS/MS analysis.
Gel site	Accession	Description	Score	Coveragea	Unique Peptidesb	Peptidesc	PSMsd	AAse	MW [kDa]	calc. pI	Protein Familyf	Immunoreactive to FNAV (++, +, -)g	Protein abundance (%)	Sequence	Modifications	Charge	MH+ [Da]	Delta Mass [ppm]	Missed Cleavages
4-1	P00596	Acidic phospholipase A2 1	607.246	58.9	1	6	15	146	16.2603	5.89697	PLA2	++	0.0159533	GDNDAcAAAVcDcDR	C6(Carba); C11(Carba); C13(Carba)	2	1669.6	-1.09677	0
														LAAIcFAGAPYNNNNYNIDLK	C5(Carba)	2	2356.14	0.242234	0
														TYSYEcSQGTLTcK	C6(Carba); C13(Carba)	2	1697.71	-0.103806	0
														GGSGTPVDDLDR		2	1188.55	2.81564	0
														ccQVHDNcYNEAEK	C1(Carba); C2(Carba); C8(Carba)	2	1826.69	-1.53634	0
														NmIQcTVPNR	M2(Oxida); C5(Carba)	2	1248.58	-2.81062	0
	P00597	Acidic phospholipase A2 2	467.727	52.05	1	5	11	146	16.0052	6.45557				LAAIcFAGAPYNNNNYNIDLK	C5(Carba)	2	2356.14	0.242234	0
														TYSYEcSQGTLTcK	C6(Carba); C13(Carba)	2	1697.71	-0.103806	0
														GGSGTPVDDLDR		2	1188.55	2.81564	0
														ccQVHDNcYNEAEK	C1(Carba); C2(Carba); C8(Carba)	2	1826.69	-1.53634	0
														GGNNAcAAAVcDcDR	C6(Carba); C11(Carba); C13(Carba)	2	1610.61	2.57561	0
	P60045	Acidic phospholipase A2 3 (Fragment)	143.413	20.63	1	2	4	126	13.9591	5.17334				GGSGTPVDDLDR		2	1188.55	2.81564	0
														TYSYEcTQGTLTcK	C6(Carba); C13(Carba)	2	1711.73	-1.25859	0
	Q9I900	Acidic phospholipase A2 D	414.623	49.32	2	5	11	146	16.0862	5.89697				TYSYEcSQGTLTcK	C6(Carba); C13(Carba)	2	1697.71	-0.103806	0
														GGNDAcAAAVcDcDR	C6(Carba); C11(Carba); C13(Carba)	2	1611.59	-3.71976	0
														GGSGTPVDDLDR		2	1188.55	2.81564	0
														LAAIcFAGAPYNDNNYNIDLK	C5(Carba)	2	2357.13	1.94637	0
														NmIQcTVPNR	M2(Oxida); C5(Carba)	2	1248.58	-2.81062	0
5-3	P00596	Acidic phospholipase A2 1	334.435	52.05	1	5	9	146	16.2603	5.89697	PLA2	++	0.0216031	LAAIcFAGAPYNNNNYNIDLK	C5(Carba)	2	2356.14	0.242234	0
														TYSYEcSQGTLTcK	C6(Carba); C13(Carba)	2	1697.71	-4.34609	0
														GGSGTPVDDLDR		2	1188.55	-0.162809	0
														ccQVHDNcYNEAEK	C1(Carba); C2(Carba); C8(Carba)	2	1826.69	-1.80364	0
														GDNDAcAAAVcDcDR	C6(Carba); C11(Carba); C13(Carba)	2	1669.6	-0.877432	0
	P00597	Acidic phospholipase A2 2	385.945	58.9	2	6	11	146	16.0052	6.45557				LAAIcFAGAPYNNNNYNIDLK	C5(Carba)	2	2356.14	0.242234	0
														TYSYEcSQGTLTcK	C6(Carba); C13(Carba)	2	1697.71	-4.34609	0
														GGNNAcAAAVcDcDR	C6(Carba); C11(Carba); C13(Carba)	2	1610.61	0.22609	0
														NmIQcTVPSR	M2(Oxida); C5(Carba)	2	1221.57	-1.54443	0
														GGSGTPVDDLDR		2	1188.55	-0.162809	0
														ccQVHDNcYNEAEK	C1(Carba); C2(Carba); C8(Carba)	2	1826.69	-1.80364	0
	Q9I900	Acidic phospholipase A2 D	283.643	28.08	1	3	6	146	16.0862	5.89697				GGNDAcAAAVcDcDR	C6(Carba); C11(Carba); C13(Carba)	2	1611.6	1.43091	0
														TYSYEcSQGTLTcK	C6(Carba); C13(Carba)	2	1697.71	-4.34609	0
														GGSGTPVDDLDR		2	1188.55	-0.162809	0
	P25498	Acidic phospholipase A2 E	187.669	39.5	1	3	5	119	13.2198	6.82959				TYSYEcSQGTLTcK	C6(Carba); C13(Carba)	2	1697.71	-4.34609	0
														LAAIcFAGAPYNNDNYNINLK	C5(Carba)	3	2356.13	-2.74253	0
														GGSGTPVDDLDR		2	1188.55	-0.162809	0
5-4	P59275	Cobrotoxin-b	1939.08	70.49	1	5	107	61	6.93917	8.51416	3FTX (NTX)	++	0.0224755	VKPGVNLNccR	C9(Carba); C10(Carba)	2	1316.65	-1.354	0
														LEcHNQQSSQTPTTK	C3(Carba)	2	1758.8	-3.07805	0
														TcSGETNcYK	C2(Carba); C8(Carba)	2	1219.47	-1.28487	0
														GcGcPKVKPGVNLNccR	C2(Carba); C4(Carba); C15(Carba); C16(Carba)	2	1975.9	-2.27905	1
														TcSGETNcYKK	C2(Carba); C8(Carba)	2	1347.56	-1.61514	1
	P59276	Cobrotoxin-c	2338.91	70.49	2	6	116	61	6.85411	8.32373				VKPGVNLNccR	C9(Carba); C10(Carba)	2	1316.65	-1.354	0
														LEcHNQQSSQAPTTK	C3(Carba)	2	1728.8	3.6123	0
														TcSGETNcYK	C2(Carba); C8(Carba)	2	1219.47	-1.28487	0
														GcGcPKVKPGVNLNccR	C2(Carba); C4(Carba); C15(Carba); C16(Carba)	2	1975.9	-2.27905	1
														LEcHNQQSSQAPTTKTcSGETNcYK	C3(Carba); C17(Carba); C23(Carba)	3	2929.25	0.1033	1
														TcSGETNcYKK	C2(Carba); C8(Carba)	2	1347.56	-1.61514	1
6-1	P00596	Acidic phospholipase A2 1	533.662	42.47	1	4	12	146	16.2603	5.89697	PLA2	+	0.00311678	TYSYEcSQGTLTcK	C6(Carba); C13(Carba)	2	1697.71	-3.33944	0
														LAAIcFAGAPYNNNNYNIDLK	C5(Carba)	2	2356.14	-0.690337	0
														GDNDAcAAAVcDcDR	C6(Carba); C11(Carba); C13(Carba)	2	1669.6	-0.21941	0
														GGSGTPVDDLDR		2	1188.55	2.30211	0
	P00597	Acidic phospholipase A2 2	574.87	49.32	2	5	13	146	16.0052	6.45557				GGNNAcAAAVcDcDR	C6(Carba); C11(Carba); C13(Carba)	2	1610.61	1.28717	0
														TYSYEcSQGTLTcK	C6(Carba); C13(Carba)	2	1697.71	-3.33944	0
														LAAIcFAGAPYNNNNYNIDLK	C5(Carba)	2	2356.14	-0.690337	0
														GGSGTPVDDLDR		2	1188.55	2.30211	0
														NmIQcTVPSR	M2(Oxida); C5(Carba)	2	1221.57	-3.04337	0
	Q9I900	Acidic phospholipase A2 D	493.811	42.47	2	4	10	146	16.0862	5.89697				GGNDAcAAAVcDcDR	C6(Carba); C11(Carba); C13(Carba)	2	1611.6	2.03687	0
														TYSYEcSQGTLTcK	C6(Carba); C13(Carba)	2	1697.71	-3.33944	0
														GGSGTPVDDLDR		2	1188.55	2.30211	0
														LAAIcFAGAPYNDNNYNIDLK	C5(Carba)	2	2357.14	7.43583	0
8-3	P01391	Alpha-elapitoxin-Nk2a	387.907	61.97	4	4	11	71	7.82566	8.19189	3FTX (NTX)	-	3.03601e-05	TGVDIQccSTDNcNPFPTR	C7(Carba); C8(Carba); C13(Carba)	2	2241.94	1.9259	0
														VDLGcAATcPTVK	C5(Carba); C9(Carba)	2	1391.67	1.05243	0
														RVDLGcAATcPTVK	C6(Carba); C10(Carba)	2	1547.76	-2.08031	1
														DcPNGHVcYTK	C2(Carba); C8(Carba)	2	1350.56	2.16691	0
8-4	P01391	Alpha-elapitoxin-Nk2a	629.517	80.28	7	7	19	71	7.82566	8.19189	3FTX (NTX)	-	3.8549e-05	TGVDIQccSTDNcNPFPTR	C7(Carba); C8(Carba); C13(Carba)	2	2241.94	2.90597	0
														RVDLGcAATcPTVK	C6(Carba); C10(Carba)	2	1547.77	3.67709	1
														VDLGcAATcPTVK	C5(Carba); C9(Carba)	2	1391.67	1.05243	0
														TGVDIQccSTDNcNPFPTRK	C7(Carba); C8(Carba); C13(Carba)	3	2370.03	1.01809	1
														DcPNGHVcYTK	C2(Carba); C8(Carba)	2	1350.57	8.13227	0
														IRcFITPDITSK	C3(Carba)	2	1450.77	-3.99665	1
														cFITPDITSK	C1(Carba)	2	1181.59	0.472909	0
9-2	P01391	Alpha-elapitoxin-Nk2a	561.08	80.28	7	7	20	71	7.8	8.19	3FTX (NTX)	+	0.00324815	TGVDIQccSTDNcNPFPTR	C7(Carba); C8(Carba); C13(Carba)	2	2241.93	0.0746435	0
														RVDLGcAATcPTVK	C6(Carba); C10(Carba)	2	1547.76	-1.29162	1
														VDLGcAATcPTVK	C5(Carba); C9(Carba)	2	1391.67	3.50844	0
														cFITPDITSK	C1(Carba)	2	1181.59	-1.38668	0
														IRcFITPDITSK	C3(Carba)	2	1450.77	-2.98695	1
														TGVDIQccSTDNcNPFPTRK	C7(Carba); C8(Carba); C13(Carba)	3	2370.04	3.72214	1
														DcPNGHVcYTK	C2(Carba); C8(Carba)	2	1350.56	-0.092715	0
	O93422	Long neurotoxin homolog	842.89	45.35	4	6	51	86	9.8	8.68				GcADTcPVR	C2(Carba); C6(Carba)	2	1035.44	1.94489	0
														VHTcLNGEKIcFK	C4(Carba); C11(Carba)	2	1605.8	4.93246	1
														EIVEccSTDKcNH	C5(Carba); C6(Carba); C11(Carba)	2	1651.65	-0.613543	1
														YcNKVHTcLNGEK	C2(Carba); C8(Carba)	2	1622.74	-0.399968	1
														EIVEccSTDK	C5(Carba); C6(Carba)	2	1240.52	0.304007	0
														VHTcLNGEK	C4(Carba)	2	1057.51	-3.32505	0
	P01400	Weak toxin S4C11	628.7	40	2	4	43	65	7.4	8.19				LTcLIcPEKYcNK	C3(Carba); C6(Carba); C11(Carba)	2	1698.8	-0.177997	1
														EIVEccSTDKcNH	C5(Carba); C6(Carba); C11(Carba)	2	1651.65	-0.613543	1
														LTcLIcPEK	C3(Carba); C6(Carba)	2	1133.57	4.09581	0
														EIVEccSTDK	C5(Carba); C6(Carba)	2	1240.52	0.304007	0
10-1	P01391	Alpha-elapitoxin-Nk2a	6482.14	94.37	3	10	224	71	7.82566	8.19189	3FTX (NTX)	++	0.220243	TGVDIQccSTDNcNPFPTR	C7(Carba); C8(Carba); C13(Carba)	2	2241.92	-4.71686	0
														VDLGcAATcPTVK	C5(Carba); C9(Carba)	2	1391.67	0.26299	0
														TWcDAFcSIR	C3(Carba); C7(Carba)	2	1315.55	-0.761755	0
														RVDLGcAATcPTVK	C6(Carba); C10(Carba)	2	1547.76	-1.76483	1
														VDLGcAATcPTVKTGVDIQccSTDNcNPFPTR	C5(Carba); C9(Carba); C20(Carba); C21(Carba); C26(Carba)	3	3614.57	-3.42699	1
														IRcFITPDITSK	C3(Carba)	2	1450.77	-0.715114	1
														DcPNGHVcYTKTWcDAFcSIR	C2(Carba); C8(Carba); C14(Carba); C18(Carba)	3	2647.09	-1.04125	1
														TGVDIQccSTDNcNPFPTRK	C7(Carba); C8(Carba); C13(Carba)	2	2370.02	-2.29837	1
														cFITPDITSK	C1(Carba)	2	1181.59	5.01854	0
														DcPNGHVcYTK	C2(Carba); C8(Carba)	2	1350.56	-1.08695	0
														iRcFITPDITSK	N-Term(Acety); C3(Carba)	2	1492.78	-0.899368	1
	P25671	Long neurotoxin 3	4034.41	92.96	1	8	162	71	7.82762	7.79639				VDLGcAATcPTVK	C5(Carba); C9(Carba)	2	1391.67	0.26299	0
														TWcDAFcSIR	C3(Carba); C7(Carba)	2	1315.55	-0.761755	0
														RVDLGcAATcPTVK	C6(Carba); C10(Carba)	2	1547.76	-1.76483	1
														IRcFITPDITSK	C3(Carba)	2	1450.77	-0.715114	1
														DcPNGHVcYTKTWcDAFcSIR	C2(Carba); C8(Carba); C14(Carba); C18(Carba)	3	2647.09	-1.04125	1
														cFITPDITSK	C1(Carba)	2	1181.59	5.01854	0
														TGVDIQccSTDDcDPFPTR	C7(Carba); C8(Carba); C13(Carba)	2	2243.91	5.39585	0
														DcPNGHVcYTK	C2(Carba); C8(Carba)	2	1350.56	-1.08695	0
														iRcFITPDITSK	N-Term(Acety); C3(Carba)	2	1492.78	-0.899368	1
11-1	P01391	Alpha-elapitoxin-Nk2a	2326.64	94.37	3	9	68	71	7.8	8.19	3FTX (NTX)	++	0.00598772	TGVDIQccSTDNcNPFPTR	C7(Carba); C8(Carba); C13(Carba)	2	2241.93	-0.252049	0
														TWcDAFcSIR	C3(Carba); C7(Carba)	2	1315.55	-3.35988	0
														VDLGcAATcPTVKTGVDIQccSTDNcNPFPTR	C5(Carba); C9(Carba); C20(Carba); C21(Carba); C26(Carba)	3	3614.59	3.56374	1
														DcPNGHVcYTK	C2(Carba); C8(Carba)	2	1350.55	-1.35811	0
														VDLGcAATcPTVK	C5(Carba); C9(Carba)	2	1391.66	-2.89477	0
														RVDLGcAATcPTVK	C6(Carba); C10(Carba)	2	1547.76	-4.13091	1
														IRcFITPDITSK	C3(Carba)	2	1450.77	-0.799256	1
														TGVDIQccSTDNcNPFPTRK	C7(Carba); C8(Carba); C13(Carba)	2	2370.03	2.64619	1
														cFITPDITSK	C1(Carba)	2	1181.59	-1.48999	0
	P25671	Long neurotoxin 3	1185.13	92.96	1	7	43	71	7.8	7.8				TWcDAFcSIR	C3(Carba); C7(Carba)	2	1315.55	-3.35988	0
														DcPNGHVcYTK	C2(Carba); C8(Carba)	2	1350.55	-1.35811	0
														VDLGcAATcPTVK	C5(Carba); C9(Carba)	2	1391.66	-2.89477	0
														RVDLGcAATcPTVK	C6(Carba); C10(Carba)	2	1547.76	-4.13091	1
														IRcFITPDITSK	C3(Carba)	2	1450.77	-0.799256	1
														cFITPDITSK	C1(Carba)	2	1181.59	-1.48999	0
														TGVDIQccSTDDcDPFPTR	C7(Carba); C8(Carba); C13(Carba)	2	2243.92	6.70146	0
11-2	P01391	Alpha-elapitoxin-Nk2a	2523.61	94.37	10	10	88	71	7.82566	8.19189	3FTX (NTX)	++	0.0060475	TGVDIQccSTDNcNPFPTR	C7(Carba); C8(Carba); C13(Carba)	2	2241.93	0.183541	0
														VDLGcAATcPTVKTGVDIQccSTDNcNPFPTR	C5(Carba); C9(Carba); C20(Carba); C21(Carba); C26(Carba)	3	3614.58	0.017729	1
														TWcDAFcSIR	C3(Carba); C7(Carba)	2	1315.55	-2.06082	0
														RVDLGcAATcPTVK	C6(Carba); C10(Carba)	2	1547.77	2.73068	1
														IRcFITPDITSK	C3(Carba)	2	1450.77	-0.967539	1
														VDLGcAATcPTVK	C5(Carba); C9(Carba)	2	1391.67	-0.0878711	0
														TGVDIQccSTDNcNPFPTRK	C7(Carba); C8(Carba); C13(Carba)	2	2370.03	1.61608	1
														DcPNGHVcYTK	C2(Carba); C8(Carba)	2	1350.56	-0.996568	0
														cFITPDITSK	C1(Carba)	2	1181.59	-0.250264	0
														cFITPDITSKDcPNGHVcYTK	C1(Carba); C12(Carba); C18(Carba)	3	2513.12	-3.58434	1
	P29181	Weak neurotoxin 7	127.776	33.85	2	2	4	65	7.6317	8.79248				GcAATcPEAKPR	C2(Carba); C6(Carba)	2	1317.6	-2.37833	0
														EIVQccSTDK	C5(Carba); C6(Carba)	2	1239.54	2.47986	0
12-1	P01391	Alpha-elapitoxin-Nk2a	745.982	76.06	5	5	24	71	7.82566	8.19189	3FTX (NTX)	-	0.00200498	TGVDIQccSTDNcNPFPTR	C7(Carba); C8(Carba); C13(Carba)	2	2241.94	3.99493	0
														VDLGcAATcPTVK	C5(Carba); C9(Carba)	2	1391.67	0.26299	0
														RVDLGcAATcPTVK	C6(Carba); C10(Carba)	2	1547.78	5.96426	1
														DcPNGHVcYTK	C2(Carba); C8(Carba)	2	1350.56	1.53422	0
														TWcDAFcSIR	C3(Carba); C7(Carba)	2	1315.56	0.815673	0
12-2	P01391	Alpha-elapitoxin-Nk2a	1641.52	94.37	9	9	51	71	7.82566	8.19189	3FTX (NTX)	+	0.0117193	TGVDIQccSTDNcNPFPTR	C7(Carba); C8(Carba); C13(Carba)	2	2241.93	-1.55882	0
														VDLGcAATcPTVKTGVDIQccSTDNcNPFPTR	C5(Carba); C9(Carba); C20(Carba); C21(Carba); C26(Carba)	3	3614.57	-2.61647	1
														VDLGcAATcPTVK	C5(Carba); C9(Carba)	2	1391.66	-2.28076	0
														TWcDAFcSIR	C3(Carba); C7(Carba)	2	1315.55	-0.761755	0
														RVDLGcAATcPTVK	C6(Carba); C10(Carba)	2	1547.76	-1.37049	1
														TGVDIQccSTDNcNPFPTRK	C7(Carba); C8(Carba); C13(Carba)	2	2370.03	0.276929	1
														IRcFITPDITSK	C3(Carba)	2	1450.77	-0.546831	1
														cFITPDITSK	C1(Carba)	2	1181.59	0.266288	0
														DcPNGHVcYTK	C2(Carba); C8(Carba)	2	1350.55	-1.62927	0
13-1	D3TTC2	Zinc metalloproteinase-disintegrin-like atragin	1226.26	28.87	2	14	42	613	69.135	6.46826	SVMP	-	0.00402728	AAKDDcDLPELcTGQSAEcPTDVFQR	C6(Carba); C12(Carba); C19(Carba)	3	2983.28	-1.51933	1
														LQHEAQcDSEEccEK	C7(Carba); C12(Carba); C13(Carba)	2	1922.73	-1.03789	0
														NSmIcNcSISPR	M3(Oxida); C5(Carba); C7(Carba)	2	1454.62	0.691682	0
														cPImTNQcIALR	C1(Carba); M4(Oxida); C8(Carba)	2	1492.71	1.04869	0
														NDNAQLLTGIDFNGTPVGLAYIGSIcNPK	C26(Carba)	3	3062.52	-0.455964	0
														VYEmINTMNmIYR	M4(Oxida); M10(Oxida)	2	1709.77	1.39256	0
														TKPAYQFSScSVR	C10(Carba)	2	1530.74	2.31314	0
														VYEmINTmNmIYR	M4(Oxida); M8(Oxida); M10(Oxida)	2	1725.77	1.49449	0
														cGDGmVcSNR	C1(Carba); M5(Oxida); C7(Carba)	2	1171.43	-0.483149	0
														KVYEmINTmNmIYR	M5(Oxida); M9(Oxida); M11(Oxida)	2	1853.86	2.31345	1
														DPNYGmVEPGTK	M6(Oxida)	2	1323.59	3.08907	0
														NGLPcQNNQGYcYNGK	C5(Carba); C12(Carba)	2	1886.79	1.25673	0
														DScFTLNQR	C3(Carba)	2	1140.51	-3.6161	0
														DDcDLPELcTGQSAEcPTDVFQR	C3(Carba); C9(Carba); C16(Carba)	3	2713.11	-3.68773	0
														GFcTcGFNK	C3(Carba); C5(Carba)	2	1090.45	2.57135	0
	Q9PVK7	Zinc metalloproteinase-disintegrin-like cobrin	1543.13	34.33	5	17	54	600	67.6172	6.3667				YIEFYmVVDNImYR	M6(Oxida); M12(Oxida)	2	1887.87	0.00470621	0
														AAKDDcDLPELcTGQSAEcPTDVFQR	C6(Carba); C12(Carba); C19(Carba)	3	2983.28	-1.51933	1
														LQHEAQcDSEEccEK	C7(Carba); C12(Carba); C13(Carba)	2	1922.73	-1.03789	0
														NSmIcNcSISPR	M3(Oxida); C5(Carba); C7(Carba)	2	1454.62	0.691682	0
														cPImTNQcIALR	C1(Carba); M4(Oxida); C8(Carba)	2	1492.71	1.04869	0
														NDNAQLLTGIDFNGTPVGLAYIGSIcNPK	C26(Carba)	3	3062.52	-0.455964	0
														VYEmINTMNmIYR	M4(Oxida); M10(Oxida)	2	1709.77	1.39256	0
														mVAITmAHEmGHNLGmNHDK	M1(Oxida); M6(Oxida); M10(Oxida); M16(Oxida)	2	2300.99	1.18338	0
														TKPAYQFSScSVR	C10(Carba)	2	1530.74	2.31314	0
														VYEmINTmNmIYR	M4(Oxida); M8(Oxida); M10(Oxida)	2	1725.77	1.49449	0
														TSAAVVQDYSK		2	1168.58	0.0333352	0
														cGDGmVcSNR	C1(Carba); M5(Oxida); C7(Carba)	2	1171.43	-0.483149	0
														KVYEmINTmNmIYR	M5(Oxida); M9(Oxida); M11(Oxida)	2	1853.86	2.31345	1
														TSAAVVQDYSKSTR		2	1512.77	0.238833	1
														FKGAGAEcR	C8(Carba)	2	995.473	0.40868	1
														DScFTLNQR	C3(Carba)	2	1140.51	-3.6161	0
														DDcDLPELcTGQSAEcPTDVFQR	C3(Carba); C9(Carba); C16(Carba)	3	2713.11	-3.68773	0
														GFcTcGFNK	C3(Carba); C5(Carba)	2	1090.45	2.57135	0
13-2	P00596	Acidic phospholipase A2 1	241.218	39.04	4	4	8	146	16.2603	5.89697	PLA2	+	0.00427667	TYSYEcSQGTLTcK	C6(Carba); C13(Carba)	2	1697.72	4.35414	0
														LAAIcFAGAPYNNNNYNIDLK	C5(Carba)	2	2356.14	-1.10481	0
														GGSGTPVDDLDR		2	1188.55	-0.0601032	0
														NmIQcTVPNR	M2(Oxida); C5(Carba)	2	1248.59	4.91297	0
13-3	P01391	Alpha-elapitoxin-Nk2a	991.365	92.96	7	7	36	71	7.82566	8.19189	3FTX (NTX)	+	0.0422789	TGVDIQccSTDNcNPFPTR	C7(Carba); C8(Carba); C13(Carba)	2	2241.93	-2.21221	0
														VDLGcAATcPTVK	C5(Carba); C9(Carba)	2	1391.66	-2.45619	0
														TWcDAFcSIR	C3(Carba); C7(Carba)	2	1315.56	-0.390595	0
														IRcFITPDITSK	C3(Carba)	2	1450.77	-0.546831	1
														cFITPDITSK	C1(Carba)	2	1181.59	-0.250264	0
														RVDLGcAATcPTVK	C6(Carba); C10(Carba)	2	1547.76	-4.05204	1
														DcPNGHVcYTK	C2(Carba); C8(Carba)	2	1350.56	1.44383	0
	O42255	Weak neurotoxin 5	107.995	25.58	2	2	4	86	9.79885	8.70459				GcAATcPGTKPR	C2(Carba); C6(Carba)	2	1275.59	-1.44328	0
														DmVEccSTDR	M2(Oxida); C5(Carba); C6(Carba)	2	1288.46	-0.998345	0
14-1	P00596	Acidic phospholipase A2 1	340.081	39.04	4	4	11	146	16.2603	5.89697	PLA2	-	0.000652711	TYSYEcSQGTLTcK	C6(Carba); C13(Carba)	2	1697.71	-0.894737	0
														LAAIcFAGAPYNNNNYNIDLK	C5(Carba)	2	2356.14	0.345852	0
														GGSGTPVDDLDR		2	1188.55	-1.49798	0
														NmIQcTVPNR	M2(Oxida); C5(Carba)	2	1248.58	-0.561967	0
14-2	P01391	Alpha-elapitoxin-Nk2a	597.628	90.14	6	6	15	71	7.82566	8.19189	3FTX (NTX)	-	0.00144563	TGVDIQccSTDNcNPFPTR	C7(Carba); C8(Carba); C13(Carba)	2	2241.93	-3.08339	0
														VDLGcAATcPTVK	C5(Carba); C9(Carba)	2	1391.66	-1.05274	0
														TWcDAFcSIR	C3(Carba); C7(Carba)	2	1315.55	-7.07152	0
														RVDLGcAATcPTVK	C6(Carba); C10(Carba)	2	1547.76	-1.37049	1
														cFITPDITSK	C1(Carba)	2	1181.59	-0.973438	0
														DcPNGHVcYTK	C2(Carba); C8(Carba)	2	1350.55	-1.17734	0
14-3	P01391	Alpha-elapitoxin-Nk2a	577.803	90.14	6	6	19	71	7.82566	8.19189	3FTX (NTX)	-	0.00199132	TGVDIQccSTDNcNPFPTR	C7(Carba); C8(Carba); C13(Carba)	2	2241.94	2.57928	0
														TWcDAFcSIR	C3(Carba); C7(Carba)	2	1315.56	0.351724	0
														RVDLGcAATcPTVK	C6(Carba); C10(Carba)	2	1547.77	4.07143	1
														VDLGcAATcPTVK	C5(Carba); C9(Carba)	2	1391.67	2.28044	0
														cFITPDITSK	C1(Carba)	2	1181.58	-2.31648	0
														DcPNGHVcYTK	C2(Carba); C8(Carba)	2	1350.56	3.25153	0
	O42255	Weak neurotoxin 5	82.1033	25.58	2	2	3	86	9.79885	8.70459				GcAATcPGTKPR	C2(Carba); C6(Carba)	2	1275.59	-2.59165	0
														DmVEccSTDR	M2(Oxida); C5(Carba); C6(Carba)	2	1288.46	-2.0405	0
14-4	P82464	Muscarinic toxin-like protein 3	491.713	55.38	3	3	26	65	7.61854	7.88428	3FTX (MTX)	-	0.00432315	ISLADGNDVR		2	1059.55	3.2684	0
														TSETTEIcPDSWYFcYK	C8(Carba); C15(Carba)	2	2186.9	-1.11669	0
														TIcYNHLTR	C3(Carba)	2	1177.58	-1.95314	0
15-1	P61898	Venom nerve growth factor	1692.71	44.83	7	7	41	116	13.1	6.51	VNGF	-	0.00237718	GNTVTVMENVNLDNK		2	1647.8	-3.13235	0
														GNTVTVmENVNLDNK	M7(Oxida)	2	1663.79	-2.24943	0
														TTATDIKGNTVTVmENVNLDNK	M14(Oxida)	2	2394.18	0.76479	1
														GNTVTVmENVNLDNKVYK	M7(Oxida)	2	2054.02	-0.764719	1
														IETAcVcVITKK	C5(Carba); C7(Carba)	2	1421.75	-0.827781	1
														IETAcVcVITK	C5(Carba); C7(Carba)	2	1293.66	0.693845	0
														FIRIETAcVcVITK	C8(Carba); C10(Carba)	2	1709.91	-1.37212	1
														cKNPNPEPSGcR	C1(Carba); C11(Carba)	2	1415.61	-1.97145	1
15-2	P01391	Alpha-elapitoxin-Nk2a	1568.15	91.55	7	7	50	71	7.8	8.19	3FTX (NTX)	-	0.00308827	TGVDIQccSTDNcNPFPTR	C7(Carba); C8(Carba); C13(Carba)	2	2241.93	-3.19229	0
														TWcDAFcSIR	C3(Carba); C7(Carba)	2	1315.55	-4.47337	0
														RVDLGcAATcPTVK	C6(Carba); C10(Carba)	2	1547.76	-1.8437	1
														VDLGcAATcPTVK	C5(Carba); C9(Carba)	2	1391.66	-3.94736	0
														cFITPDITSK	C1(Carba)	2	1181.59	-0.250264	0
														DcPNGHVcYTK	C2(Carba); C8(Carba)	2	1350.55	-1.17734	0
														TGVDIQccSTDNcNPFPTRK	C7(Carba); C8(Carba); C13(Carba)	3	2370.02	-2.30404	1
16-3	P00596	Acidic phospholipase A2 1	339.449	49.32	5	5	11	146	16.2603	5.89697	PLA2	+	0.00935366	TYSYEcSQGTLTcK	C6(Carba); C13(Carba)	2	1697.72	2.988	0
														LAAIcFAGAPYNNNNYNIDLK	C5(Carba)	2	2356.14	-0.793956	0
														GGSGTPVDDLDR		2	1188.55	1.994	0
														NmIQcTVPNR	M2(Oxida); C5(Carba)	2	1248.58	0.415704	0
														GDNDAcAAAVcDcDR	C6(Carba); C11(Carba); C13(Carba)	2	1669.61	4.16738	0
16-4	P00596	Acidic phospholipase A2 1	1176.59	58.9	3	6	37	146	16.2603	5.89697	PLA2	++	0.0151836	GDNDAcAAAVcDcDR	C6(Carba); C11(Carba); C13(Carba)	2	1669.61	3.29003	0
														TYSYEcSQGTLTcK	C6(Carba); C13(Carba)	2	1697.72	0.255708	0
														ccQVHDNcYNEAEK	C1(Carba); C2(Carba); C8(Carba)	2	1826.69	1.53766	0
														LAAIcFAGAPYNNNNYNIDLK	C5(Carba)	2	2356.14	0.242234	0
														NmIQcTVPNR	M2(Oxida); C5(Carba)	2	1248.58	1.10007	0
														GGSGTPVDDLDR		2	1188.55	4.66432	0
														NMIQcTVPNR	C5(Carba)	2	1232.59	0.260309	0
	P60045	Acidic phospholipase A2 3 (Fragment)	343.116	28.57	2	3	15	126	13.9591	5.17334				NmIQcTVPSR	M2(Oxida); C5(Carba)	2	1221.57	-0.94485	0
														TYSYEcTQGTLTcK	C6(Carba); C13(Carba)	2	1711.73	1.95054	0
														NMIQcTVPSR	C5(Carba)	2	1205.58	1.91586	0
														GGSGTPVDDLDR		2	1188.55	4.66432	0
	Q9I900	Acidic phospholipase A2 D	923.092	49.32	1	5	31	146	16.0862	5.89697				GGNDAcAAAVcDcDR	C6(Carba); C11(Carba); C13(Carba)	2	1611.6	1.80964	0
														TYSYEcSQGTLTcK	C6(Carba); C13(Carba)	2	1697.72	0.255708	0
														LAAIcFAGAPYNDNNYNIDLK	C5(Carba)	2	2357.13	2.36067	0
														NmIQcTVPNR	M2(Oxida); C5(Carba)	2	1248.58	1.10007	0
														GGSGTPVDDLDR		2	1188.55	4.66432	0
														NMIQcTVPNR	C5(Carba)	2	1232.59	0.260309	0
	P00600	Acidic phospholipase A2 DE-II	279.056	23.53	1	3	13	119	13.4178	6.99072				NLYQFKNmIQcTVPNR	M8(Oxida); C11(Carba)	2	2041.99	-1.50811	1
														NmIQcTVPNR	M2(Oxida); C5(Carba)	2	1248.58	1.10007	0
														GGSGTPVDDLDR		2	1188.55	4.66432	0
														NMIQcTVPNR	C5(Carba)	2	1232.59	0.260309	0
	Q92084	Neutral phospholipase A2 muscarinic inhibitor	1027	58.9	2	6	36	146	16.1783	7.06396				GGNNAcAAAVcDcDR	C6(Carba); C11(Carba); C13(Carba)	2	1610.61	2.7272	0
														TYSYEcSQGTLTcK	C6(Carba); C13(Carba)	2	1697.72	0.255708	0
														LAAIcFAGAPYNDNNYNIDLK	C5(Carba)	2	2357.13	2.36067	0
														NmIQcTVPNR	M2(Oxida); C5(Carba)	2	1248.58	1.10007	0
														ccQIHDNcYNEAEK	C1(Carba); C2(Carba); C8(Carba)	2	1840.71	0.186029	0
														GGSGTPVDDLDR		2	1188.55	4.66432	0
														NMIQcTVPNR	C5(Carba)	2	1232.59	0.260309	0
16-5	P01391	Alpha-elapitoxin-Nk2a	507.59	90.14	6	6	15	71	7.82566	8.19189	3FTX (NTX)	+	0.0534359	TGVDIQccSTDNcNPFPTR	C7(Carba); C8(Carba); C13(Carba)	2	2241.93	-2.5389	0
														VDLGcAATcPTVK	C5(Carba); C9(Carba)	2	1391.66	-1.05274	0
														TWcDAFcSIR	C3(Carba); C7(Carba)	2	1315.56	0.537304	0
														RVDLGcAATcPTVK	C6(Carba); C10(Carba)	2	1547.76	-1.60709	1
														cFITPDITSK	C1(Carba)	2	1181.59	-0.353575	0
														DcPNGHVcYTK	C2(Carba); C8(Carba)	2	1350.56	-0.00232983	0
	P29181	Weak neurotoxin 7	58.4749	20	2	2	2	65	7.6317	8.79248				DGEKIcFK	C6(Carba)	2	996.482	0.403523	1
														FQIcRDGEK	C4(Carba)	2	1152.55	1.59144	1
	P25679	Weak toxin CM-9a	1573.58	75	4	5	67	64	7.4325	8.49951				LTcLNcPEMFcGKFQIcR	C3(Carba); C6(Carba); C11(Carba); C17(Carba)	2	2334.03	-2.55209	1
														LTcLNcPEMFcGK	C3(Carba); C6(Carba); C11(Carba)	2	1629.7	9.12182	0
														LTcLNcPEmFcGK	C3(Carba); C6(Carba); M9(Oxida); C11(Carba)	2	1645.69	1.06848	0
														NGEKIcFK	C6(Carba)	2	995.499	1.51878	1
														LTcLNcPEmFcGKFQIcR	C3(Carba); C6(Carba); M9(Oxida); C11(Carba); C17(Carba)	2	2350.03	0.354604	1
														GcADTcPVGYPK	C2(Carba); C6(Carba)	2	1324.56	-1.4758	0
														EMIEccSTDK	C5(Carba); C6(Carba)	2	1272.49	-1.26532	0
														EmIEccSTDK	M2(Oxida); C5(Carba); C6(Carba)	2	1288.48	-1.66423	0
16-6	P01391	Alpha-elapitoxin-Nk2a	476.329	76.06	5	5	13	71	7.82566	8.19189	3FTX (NTX)	+	0.00813891	TGVDIQccSTDNcNPFPTR	C7(Carba); C8(Carba); C13(Carba)	2	2241.93	-0.469844	0
														VDLGcAATcPTVK	C5(Carba); C9(Carba)	2	1391.67	0.789281	0
														RVDLGcAATcPTVK	C6(Carba); C10(Carba)	2	1547.77	-0.5818	1
														TWcDAFcSIR	C3(Carba); C7(Carba)	2	1315.55	-0.854545	0
														DcPNGHVcYTK	C2(Carba); C8(Carba)	2	1350.56	-0.1831	0
	P82935	Tryptophan-containing weak neurotoxin	321.288	34.88	1	2	16	86	9.90789	8.42627				GcADTcPVGKPYEMIEccSTDK	C2(Carba); C6(Carba); C17(Carba); C18(Carba)	3	2578.04	-1.23336	0
														GcADTcPVGKPYEmIEccSTDK	C2(Carba); C6(Carba); M14(Oxida); C17(Carba); C18(Carba)	3	2594.03	-0.702303	0
														NGEKIcFK	C6(Carba)	2	995.498	0.292561	1
	P25679	Weak toxin CM-9a	1644.68	56.25	3	4	63	64	7.4325	8.49951				LTcLNcPEMFcGKFQIcR	C3(Carba); C6(Carba); C11(Carba); C17(Carba)	2	2334.03	-2.55209	1
														LTcLNcPEMFcGK	C3(Carba); C6(Carba); C11(Carba)	2	1629.69	-1.13996	0
														LTcLNcPEmFcGK	C3(Carba); C6(Carba); M9(Oxida); C11(Carba)	2	1645.68	-1.37933	0
														LTcLNcPEmFcGKFQIcR	C3(Carba); C6(Carba); M9(Oxida); C11(Carba); C17(Carba)	2	2350.02	-1.20372	1
														NGEKIcFK	C6(Carba)	2	995.498	0.292561	1
														EmIEccSTDK	M2(Oxida); C5(Carba); C6(Carba)	2	1288.48	-1.75897	0
														EMIEccSTDK	C5(Carba); C6(Carba)	2	1272.49	-2.99207	0
17-2	P00596	Acidic phospholipase A2 1	2316.49	69.86	4	8	84	146	16.2603	5.89697	PLA2	++	0.0401997	TYSYEcSQGTLTcK	C6(Carba); C13(Carba)	2	1697.71	-0.894737	0
														ccQVHDNcYNEAEK	C1(Carba); C2(Carba); C8(Carba)	2	1826.68	-2.40508	0
														SWWDFADYGcYcGR	C10(Carba); C12(Carba)	2	1842.7	0.220156	0
														LAAIcFAGAPYNNNNYNIDLK	C5(Carba)	2	2356.14	-1.00119	0
														GDNDAcAAAVcDcDR	C6(Carba); C11(Carba); C13(Carba)	2	1669.6	-2.8515	0
														GGSGTPVDDLDR		2	1188.55	-2.01151	0
														NmIQcTVPNR	M2(Oxida); C5(Carba)	2	1248.58	-1.14857	0
														NMIQcTVPNR	C5(Carba)	2	1232.59	-1.81945	0
														LAAIcFAGAPYNNNNYNIDLKAR	C5(Carba)	2	2583.27	-1.12401	1
	P60045	Acidic phospholipase A2 3 (Fragment)	913.237	28.57	2	3	39	126	13.9591	5.17334				NmIQcTVPSR	M2(Oxida); C5(Carba)	2	1221.57	0.0544396	0
														GGSGTPVDDLDR		2	1188.55	-2.01151	0
														TYSYEcTQGTLTcK	C6(Carba); C13(Carba)	2	1711.73	-1.04464	0
														NMIQcTVPSR	C5(Carba)	2	1205.58	-1.02052	0
	Q9I900	Acidic phospholipase A2 D	1847.24	58.9	1	6	62	146	16.0862	5.89697				GGNDAcAAAVcDcDR	C6(Carba); C11(Carba); C13(Carba)	2	1611.59	-0.0082399	0
														TYSYEcSQGTLTcK	C6(Carba); C13(Carba)	2	1697.71	-0.894737	0
														SWWDFADYGcYcGR	C10(Carba); C12(Carba)	2	1842.7	0.220156	0
														LAAIcFAGAPYNDNNYNIDLK	C5(Carba)	3	2357.13	1.52637	0
														GGSGTPVDDLDR		2	1188.55	-2.01151	0
														NmIQcTVPNR	M2(Oxida); C5(Carba)	2	1248.58	-1.14857	0
														NMIQcTVPNR	C5(Carba)	2	1232.59	-1.81945	0
	P00600	Acidic phospholipase A2 DE-II	1044.57	23.53	1	3	46	119	13.4178	6.99072				NLYQFKNMIQcTVPNR	C11(Carba)	2	2026	-1.97935	1
														GGSGTPVDDLDR		2	1188.55	-2.01151	0
														NmIQcTVPNR	M2(Oxida); C5(Carba)	2	1248.58	-1.14857	0
														NMIQcTVPNR	C5(Carba)	2	1232.59	-1.81945	0
														NLYQFKNmIQcTVPNR	M8(Oxida); C11(Carba)	2	2041.99	-3.00262	1
	P25498	Acidic phospholipase A2 E	1106.63	47.06	2	4	44	119	13.2198	6.82959				TYSYEcSQGTLTcK	C6(Carba); C13(Carba)	2	1697.71	-0.894737	0
														GGSGTPVDDLDR		2	1188.55	-2.01151	0
														LAAIcFAGAPYNNDNYNINLK	C5(Carba)	3	2356.14	0.987763	0
														ISGcWPYFK	C4(Carba)	2	1157.54	-0.120917	0
	Q92084	Neutral phospholipase A2 muscarinic inhibitor	1597.23	58.9	2	6	60	146	16.1783	7.06396				TYSYEcSQGTLTcK	C6(Carba); C13(Carba)	2	1697.71	-0.894737	0
														LAAIcFAGAPYNDNNYNIDLK	C5(Carba)	3	2357.13	1.52637	0
														GGSGTPVDDLDR		2	1188.55	-2.01151	0
														NmIQcTVPNR	M2(Oxida); C5(Carba)	2	1248.58	-1.14857	0
														NMIQcTVPNR	C5(Carba)	2	1232.59	-1.81945	0
														ccQIHDNcYNEAEK	C1(Carba); C2(Carba); C8(Carba)	2	1840.7	-2.5993	0
														GGNNAcAAAVcDcDR	C6(Carba); C11(Carba); C13(Carba)	2	1610.61	-1.21395	0
17-3	P01391	Alpha-elapitoxin-Nk2a	599.286	90.14	6	6	19	71	7.82566	8.19189	3FTX (NTX)	-	0.00665256	TGVDIQccSTDNcNPFPTR	C7(Carba); C8(Carba); C13(Carba)	2	2241.93	-0.687639	0
														RVDLGcAATcPTVK	C6(Carba); C10(Carba)	2	1547.78	6.59521	1
														VDLGcAATcPTVK	C5(Carba); C9(Carba)	2	1391.67	-0.0878711	0
														TWcDAFcSIR	C3(Carba); C7(Carba)	2	1315.56	-0.390595	0
														DcPNGHVcYTK	C2(Carba); C8(Carba)	2	1350.55	-4.06968	0
														cFITPDITSK	C1(Carba)	2	1181.59	3.15897	0
	P25679	Weak toxin CM-9a	446.119	43.75	3	3	17	64	7.4325	8.49951				LTcLNcPEMFcGK	C3(Carba); C6(Carba); C11(Carba)	2	1629.69	-2.48823	0
														LTcLNcPEmFcGK	C3(Carba); C6(Carba); M9(Oxida); C11(Carba)	2	1645.69	2.10694	0
														LTcLNcPEmFcGKFQIcR	C3(Carba); C6(Carba); M9(Oxida); C11(Carba); C17(Carba)	3	2350.02	-2.97556	1
														EmIEccSTDK	M2(Oxida); C5(Carba); C6(Carba)	2	1288.48	-0.716835	0
17-4	P01391	Alpha-elapitoxin-Nk2a	663.971	90.14	6	6	20	71	7.82566	8.19189	3FTX (NTX)	+	0.00868988	TGVDIQccSTDNcNPFPTR	C7(Carba); C8(Carba); C13(Carba)	2	2241.93	0.61913	0
														RVDLGcAATcPTVK	C6(Carba); C10(Carba)	2	1547.77	3.67709	1
														VDLGcAATcPTVK	C5(Carba); C9(Carba)	2	1391.67	2.36815	0
														DcPNGHVcYTK	C2(Carba); C8(Carba)	2	1350.56	0.268826	0
														TWcDAFcSIR	C3(Carba); C7(Carba)	2	1315.55	-2.61756	0
														cFITPDITSK	C1(Carba)	2	1181.58	-2.62641	0
18-3	P00596	Acidic phospholipase A2 1	1855.1	69.86	3	8	64	146	16.3	5.9	PLA2	++	0.0153899	GDNDAcAAAVcDcDR	C6(Carba); C11(Carba); C13(Carba)	2	1669.6	-2.04725	0
														TYSYEcSQGTLTcK	C6(Carba); C13(Carba)	2	1697.71	-0.750931	0
														LAAIcFAGAPYNNNNYNIDLK	C5(Carba)	2	2356.14	-1.31205	0
														ccQVHDNcYNEAEK	C1(Carba); C2(Carba); C8(Carba)	2	1826.69	-0.667596	0
														SWWDFADYGcYcGR	C10(Carba); C12(Carba)	2	1842.7	-1.8997	0
														GGSGTPVDDLDR		2	1188.55	2.71293	0
														NMIQcTVPNR	C5(Carba)	2	1232.59	-1.02716	0
														NmIQcTVPNR	M2(Oxida); C5(Carba)	2	1248.58	-1.93071	0
														LAAIcFAGAPYNNNNYNIDLKAR	C5(Carba)	3	2583.27	-2.47597	1
	P60044	Acidic phospholipase A2 2 (Fragment)	597.99	39.68	1	4	27	126	14.1	6.02				ccQVHDNcYNEAEK	C1(Carba); C2(Carba); C8(Carba)	2	1826.69	-0.667596	0
														SWWDFADYGcYcGR	C10(Carba); C12(Carba)	2	1842.7	-1.8997	0
														GGSGTPVDDLDR		2	1188.55	2.71293	0
														NMIScTVPSR	C5(Carba)	2	1164.55	2.4548	0
	P60045	Acidic phospholipase A2 3 (Fragment)	1263.38	28.57	1	3	64	126	14	5.17				NMIQcTVPSR	C5(Carba)	2	1205.58	-0.51425	0
														NmIQcTVPSR	M2(Oxida); C5(Carba)	2	1221.57	-0.744992	0
														GGSGTPVDDLDR		2	1188.55	2.71293	0
														TYSYEcTQGTLTcK	C6(Carba); C13(Carba)	2	1711.73	-0.830701	0
	Q9I900	Acidic phospholipase A2 D	1434.81	58.9	1	6	53	146	16.1	5.9				TYSYEcSQGTLTcK	C6(Carba); C13(Carba)	2	1697.71	-0.750931	0
														GGNDAcAAAVcDcDR	C6(Carba); C11(Carba); C13(Carba)	2	1611.59	-0.614201	0
														LAAIcFAGAPYNDNNYNIDLK	C5(Carba)	3	2357.13	1.52637	0
														SWWDFADYGcYcGR	C10(Carba); C12(Carba)	2	1842.7	-1.8997	0
														GGSGTPVDDLDR		2	1188.55	2.71293	0
														NMIQcTVPNR	C5(Carba)	2	1232.59	-1.02716	0
														NmIQcTVPNR	M2(Oxida); C5(Carba)	2	1248.58	-1.93071	0
	A4FS04	Acidic phospholipase A2 natratoxin	2428.11	67.23	2	7	94	119	13.2	5.14				NLYQFKNMIQcTVPSR	C11(Carba)	2	1998.98	-2.59888	1
														TYSYEcSQGTLTcK	C6(Carba); C13(Carba)	2	1697.71	-0.750931	0
														GGNNAcAAAVcDcDR	C6(Carba); C11(Carba); C13(Carba)	2	1610.61	-0.228658	0
														NMIQcTVPSR	C5(Carba)	2	1205.58	-0.51425	0
														ccQVHDNcYNEAEK	C1(Carba); C2(Carba); C8(Carba)	2	1826.69	-0.667596	0
														NmIQcTVPSR	M2(Oxida); C5(Carba)	2	1221.57	-0.744992	0
														NLYQFKNmIQcTVPSR	M8(Oxida); C11(Carba)	2	2014.98	0.428013	1
														GGSGTPVDDLDR		2	1188.55	2.71293	0
														ISGcWPYFK	C4(Carba)	2	1157.55	0.51182	0
	Q92084	Neutral phospholipase A2 muscarinic inhibitor	1648.2	58.9	1	6	60	146	16.2	7.06				TYSYEcSQGTLTcK	C6(Carba); C13(Carba)	2	1697.71	-0.750931	0
														GGNNAcAAAVcDcDR	C6(Carba); C11(Carba); C13(Carba)	2	1610.61	-0.228658	0
														LAAIcFAGAPYNDNNYNIDLK	C5(Carba)	3	2357.13	1.52637	0
														GGSGTPVDDLDR		2	1188.55	2.71293	0
														NMIQcTVPNR	C5(Carba)	2	1232.59	-1.02716	0
														ccQIHDNcYNEAEK	C1(Carba); C2(Carba); C8(Carba)	2	1840.7	-0.278192	0
														NmIQcTVPNR	M2(Oxida); C5(Carba)	2	1248.58	-1.93071	0
18-5	P01446	Cytotoxin 3	150.607	46.67	1	3	7	60	6.71238	9.15869	3FTX (CTX)	++	0.00751721	LIPLAYKTcPAGK	C9(Carba)	2	1431.8	-2.29582	1
														GcIDAcPK	C2(Carba); C6(Carba)	2	920.399	2.35648	0
														mFMVSNK	M1(Oxida)	2	872.398	-3.25386	0
														mFmVSNK	M1(Oxida); M3(Oxida)	2	888.398	2.79884	0
	P24779	Cytotoxin 5	178.02	48.33	1	3	8	60	6.64938	9.15869				LIPLAYKTcPAGK	C9(Carba)	2	1431.8	-2.29582	1
														mFmVAAPK	M1(Oxida); M3(Oxida)	2	926.448	1.05089	0
														GcIDAcPK	C2(Carba); C6(Carba)	2	920.399	2.35648	0
	P60307	Cytotoxin SP15a	69.1999	26.67	1	2	5	60	6.67846	9.29053				MFmVATPK	M3(Oxida)	2	940.469	6.53459	0
														mFmVATPK	M1(Oxida); M3(Oxida)	2	956.449	-9.32096	0
														GcIDVcPK	C2(Carba); C6(Carba)	2	948.427	-1.17664	0
	Q9PS33	VC-1=CYTOTOXIN	383.4	35.59	2	3	18	59	6.71931	8.66064				MFmMSDLTIPVKR	M3(Oxida)	2	1584.8	3.29004	1
														MFmMSDLTIPVK	M3(Oxida)	2	1428.69	0.434779	0
														MFmmSDLTIPVK	M3(Oxida); M4(Oxida)	2	1444.68	-4.92511	0
														mFmMSDLTIPVKR	M1(Oxida); M3(Oxida)	2	1600.79	-0.203063	1
														mFmmSDLTIPVK	M1(Oxida); M3(Oxida); M4(Oxida)	2	1460.68	-4.56835	0
														mFmmSDLTIPVKR	M1(Oxida); M3(Oxida); M4(Oxida)	3	1616.79	2.40477	1
														GcIDVcPK	C2(Carba); C6(Carba)	2	948.427	-1.17664	0
19-4	P60305	Cytotoxin 1	705.884	91.67	2	8	30	60	6.69634	8.83643	3FTX (CTX)	++	0.0591423	MFMMSDLTIPVK		2	1412.7	1.24991	0
														mFMMSDLTIPVK	M1(Oxida)	2	1428.69	-1.9576	0
														mFmMSDLTIPVK	M1(Oxida); M3(Oxida)	2	1444.69	-0.869283	0
														mFmMSDLTIPVKR	M1(Oxida); M3(Oxida)	2	1600.79	-1.04188	1
														MFMmSDLTIPVKR	M4(Oxida)	2	1584.79	-1.10043	1
														MFMMSDLTIPVKR		2	1568.8	-0.926733	1
														NSLLVKYVccNTDR	C9(Carba); C10(Carba)	2	1741.83	-1.23398	1
														LIPIASKTcPAGK	C9(Carba)	2	1355.77	-2.39507	1
														YVccNTDRcN	C3(Carba); C4(Carba); C9(Carba)	2	1361.5	-0.756889	1
														TcPAGKNLcYK	C2(Carba); C9(Carba)	2	1311.62	-1.20493	1
														GcIDVcPK	C2(Carba); C6(Carba)	2	948.426	-1.62712	0
														YVccNTDR	C3(Carba); C4(Carba)	2	1087.43	0.489236	0
	P01447	Cytotoxin 1	124.829	55	1	4	6	60	6.78638	8.96826				LIPLAYKTcPAGK	C9(Carba)	2	1431.8	0.347132	1
														TcPAGKNLcYK	C2(Carba); C9(Carba)	2	1311.62	-1.20493	1
														GcIDVcPK	C2(Carba); C6(Carba)	2	948.426	-1.62712	0
														mYmVSNK	M1(Oxida); M3(Oxida)	2	904.39	-0.924789	0
	P01446	Cytotoxin 3	523.575	90	3	10	29	60	6.71238	9.15869				mFmVSNKTVPVK	M1(Oxida); M3(Oxida)	2	1412.72	-1.98778	1
														NLcYKMFMVSNK	C3(Carba)	2	1534.72	0.43022	1
														GcIDAcPKNSLLVK	C2(Carba); C6(Carba)	2	1574.8	-1.83698	1
														NSLLVKYVccNTDR	C9(Carba); C10(Carba)	2	1741.83	-1.23398	1
														LIPLAYKTcPAGK	C9(Carba)	2	1431.8	0.347132	1
														mFMVSNKTVPVK	M1(Oxida)	2	1396.73	-1.01627	1
														YVccNTDRcN	C3(Carba); C4(Carba); C9(Carba)	2	1361.5	-0.756889	1
														NLcYKmFMVSNK	C3(Carba); M6(Oxida)	2	1550.72	-0.548475	1
														NLcYKmFmVSNK	C3(Carba); M6(Oxida); M8(Oxida)	2	1566.71	-0.883867	1
														TcPAGKNLcYK	C2(Carba); C9(Carba)	2	1311.62	-1.20493	1
														GcIDAcPK	C2(Carba); C6(Carba)	2	920.397	0.764953	0
														YVccNTDR	C3(Carba); C4(Carba)	2	1087.43	0.489236	0
														mFmVSNK	M1(Oxida); M3(Oxida)	2	888.393	-2.28516	0
														mFMVSNK	M1(Oxida)	2	872.4	-0.0355812	0
	Q98962	Cytotoxin 3d	223.318	61.73	1	7	13	81	8.9207	9.01221				NSLLVKYVccNTDR	C9(Carba); C10(Carba)	2	1741.83	-1.23398	1
														LIPIASKTcPAGK	C9(Carba)	2	1355.77	-2.39507	1
														mFMVATPK	M1(Oxida)	2	940.462	-0.993658	0
														YVccNTDRcN	C3(Carba); C4(Carba); C9(Carba)	2	1361.5	-0.756889	1
														mFmVATPK	M1(Oxida); M3(Oxida)	2	956.46	1.52746	0
														MFMVATPK		2	924.467	-1.81943	0
														TcPAGKNLcYK	C2(Carba); C9(Carba)	2	1311.62	-1.20493	1
														GcIDVcPK	C2(Carba); C6(Carba)	2	948.426	-1.62712	0
														YVccNTDR	C3(Carba); C4(Carba)	2	1087.43	0.489236	0
	P24779	Cytotoxin 5	379.471	90	3	10	20	60	6.64938	9.15869				GcIDAcPKNSLLVK	C2(Carba); C6(Carba)	2	1574.8	-1.83698	1
														MFMVAAPK		2	894.457	-1.26531	0
														NLcYKMFMVAAPK	C3(Carba)	2	1572.77	-4.81094	1
														NSLLVKYVccNTDR	C9(Carba); C10(Carba)	2	1741.83	-1.23398	1
														LIPLAYKTcPAGK	C9(Carba)	2	1431.8	0.347132	1
														YVccNTDRcN	C3(Carba); C4(Carba); C9(Carba)	2	1361.5	-0.756889	1
														MFMVAAPKVPVK		2	1317.74	-2.32061	1
														TcPAGKNLcYK	C2(Carba); C9(Carba)	2	1311.62	-1.20493	1
														mFMVAAPK	M1(Oxida)	2	910.45	-2.7684	0
														GcIDAcPK	C2(Carba); C6(Carba)	2	920.397	0.764953	0
														YVccNTDR	C3(Carba); C4(Carba)	2	1087.43	0.489236	0
20-2	Q5YF89	Venom nerve growth factor 2	1001.29	26.14	1	6	24	241	27	6.52	VNGF	-	0.00614065	TTATDIKGNTVTVMENVNLDNK		2	2378.19	1.50786	1
														GNTVTVmENVNLDNKVYK	M7(Oxida)	2	2054.02	-1.47788	1
														GNTVTVmENVNLDNK	M7(Oxida)	2	1663.8	2.51953	0
														GNTVTVMENVNLDNK		2	1647.81	3.09043	0
														TTATDIKGNTVTVmENVNLDNK	M14(Oxida)	2	2394.19	2.9062	1
														ALTmEGNQASWR	M4(Oxida)	2	1379.63	-3.6608	0
														VYKQYFFETK		2	1352.69	-1.99801	1
														GIDSSHWNSYcTETDTFIK	C11(Carba)	2	2260.98	1.46201	0
	P61898	Venom nerve growth factor	1301.78	71.55	4	9	34	116	13.1	6.51				TTATDIKGNTVTVMENVNLDNK		2	2378.19	1.50786	1
														GNTVTVmENVNLDNKVYK	M7(Oxida)	2	2054.02	-1.47788	1
														GNTVTVmENVNLDNK	M7(Oxida)	2	1663.8	2.51953	0
														GNTVTVMENVNLDNK		2	1647.81	3.09043	0
														TTATDIKGNTVTVmENVNLDNK	M14(Oxida)	2	2394.19	2.9062	1
														IETAcVcVITK	C5(Carba); C7(Carba)	2	1293.65	0.222041	0
														FIRIETAcVcVITK	C8(Carba); C10(Carba)	2	1709.9	-2.44297	1
														IETAcVcVITKK	C5(Carba); C7(Carba)	2	1421.75	-0.9995	1
														cKNPNPEPSGcR	C1(Carba); C11(Carba)	2	1415.61	-2.57507	1
														ALTmEGNQASWR	M4(Oxida)	2	1379.63	-3.6608	0
														GIDSSHWNSYcTETDTFIK	C11(Carba)	2	2260.98	1.46201	0
20-4	P60305	Cytotoxin 1	756.48	91.67	3	8	39	60	6.7	8.84	3FTX (CTX)	++	0.00638893	mFmMSDLTIPVK	M1(Oxida); M3(Oxida)	2	1444.69	0.313661	0
														MFMmSDLTIPVKR	M4(Oxida)	2	1584.79	-2.25582	1
														MFMMSDLTIPVKR		2	1568.8	-1.00454	1
														mFMMSDLTIPVK	M1(Oxida)	2	1428.69	-0.675966	0
														mFmmSDLTIPVK	M1(Oxida); M3(Oxida); M4(Oxida)	2	1460.68	-1.05837	0
														mFmMSDLTIPVKR	M1(Oxida); M3(Oxida)	2	1600.78	-3.63461	1
														mFmmSDLTIPVKR	M1(Oxida); M3(Oxida); M4(Oxida)	2	1616.78	-4.68411	1
														LIPIASKTcPAGK	C9(Carba)	2	1355.77	2.01677	1
														NSLLVKYVccNTDR	C9(Carba); C10(Carba)	2	1741.83	-1.86472	1
														GcIDVcPKNSLLVK	C2(Carba); C6(Carba)	2	1602.83	0.372569	1
														TcPAGKNLcYK	C2(Carba); C9(Carba)	2	1311.62	2.05246	1
														GcIDVcPK	C2(Carba); C6(Carba)	2	948.429	1.78364	0
														YVccNTDRcN	C3(Carba); C4(Carba); C9(Carba)	2	1361.5	-3.17768	1
	P01446	Cytotoxin 3	265.81	81.67	4	7	19	60	6.7	9.16				LIPLAYKTcPAGK	C9(Carba)	2	1431.81	2.05226	1
														GcIDAcPKNSLLVK	C2(Carba); C6(Carba)	2	1574.8	-0.441711	1
														NSLLVKYVccNTDR	C9(Carba); C10(Carba)	2	1741.83	-1.86472	1
														GcIDAcPK	C2(Carba); C6(Carba)	2	920.397	0.300755	0
														TcPAGKNLcYK	C2(Carba); C9(Carba)	2	1311.62	2.05246	1
														mFmVSNK	M1(Oxida); M3(Oxida)	2	888.398	2.45533	0
														mFMVSNK	M1(Oxida)	2	872.402	1.50359	0
														YVccNTDRcN	C3(Carba); C4(Carba); C9(Carba)	2	1361.5	-3.17768	1
	Q98959	Cytotoxin 3a	229.62	61.73	3	8	19	81	9.1	9				NSLLVKYVccNTDR	C9(Carba); C10(Carba)	2	1741.83	-1.86472	1
														LVPLFYKTcPAGK	C9(Carba)	2	1493.81	-2.78927	1
														GcIDVcPKNSLLVK	C2(Carba); C6(Carba)	2	1602.83	0.372569	1
														mFmVATPK	M1(Oxida); M3(Oxida)	2	956.462	4.08	0
														mFMVATPK	M1(Oxida)	2	940.465	1.6023	0
														TcPAGKNLcYK	C2(Carba); C9(Carba)	2	1311.62	2.05246	1
														GcIDVcPK	C2(Carba); C6(Carba)	2	948.429	1.78364	0
														LVPLFYK		2	879.532	-1.68847	0
														YVccNTDRcN	C3(Carba); C4(Carba); C9(Carba)	2	1361.5	-3.17768	1
	E2IU05	Three-finger toxin (Fragment)	327.24	59.68	3	5	19	62	6.9	8.98				NLcYKMFMVAAPK	C3(Carba)	2	1572.77	-4.73333	1
														mFmVAAPK	M1(Oxida); M3(Oxida)	2	926.452	5.13547	0
														NLcYKmFMVAAPK	C3(Carba); M6(Oxida)	2	1588.76	-3.63893	1
														mFMVAAPK	M1(Oxida)	2	910.453	0.583516	0
														MFMVAAPK		2	894.457	-0.787653	0
														GcIDVcPK	C2(Carba); C6(Carba)	2	948.429	1.78364	0
														SSLLVKYVccNTDR	C9(Carba); C10(Carba)	2	1714.82	-0.734281	1
														YVccNTDRcN	C3(Carba); C4(Carba); C9(Carba)	2	1361.5	-3.17768	1
21-1	P00596	Acidic phospholipase A2 1	604.65	58.9	3	6	18	146	16.2603	5.89697	PLA2	+	0.00851055	TYSYEcSQGTLTcK	C6(Carba); C13(Carba)	2	1697.72	2.48469	0
														GDNDAcAAAVcDcDR	C6(Carba); C11(Carba); C13(Carba)	2	1669.6	2.70512	0
														LAAIcFAGAPYNNNNYNIDLK	C5(Carba)	2	2356.14	0.138615	0
														NmIQcTVPNR	M2(Oxida); C5(Carba)	2	1248.59	2.46881	0
														GGSGTPVDDLDR		2	1188.55	2.0967	0
														NMIQcTVPNR	C5(Carba)	2	1232.59	-1.4233	0
														ccQVHDNcYNEAEK	C1(Carba); C2(Carba); C8(Carba)	2	1826.7	4.67846	0
	P60045	Acidic phospholipase A2 3 (Fragment)	205.413	28.57	1	3	8	126	13.9591	5.17334				NmIQcTVPSR	M2(Oxida); C5(Carba)	2	1221.57	-0.445205	0
														TYSYEcTQGTLTcK	C6(Carba); C13(Carba)	2	1711.73	1.66529	0
														GGSGTPVDDLDR		2	1188.55	2.0967	0
	Q9I900	Acidic phospholipase A2 D	644.083	49.32	1	5	17	146	16.0862	5.89697				GGNDAcAAAVcDcDR	C6(Carba); C11(Carba); C13(Carba)	2	1611.6	1.27942	0
														TYSYEcSQGTLTcK	C6(Carba); C13(Carba)	2	1697.72	2.48469	0
														LAAIcFAGAPYNDNNYNIDLK	C5(Carba)	2	2357.13	2.77497	0
														NmIQcTVPNR	M2(Oxida); C5(Carba)	2	1248.59	2.46881	0
														GGSGTPVDDLDR		2	1188.55	2.0967	0
														NMIQcTVPNR	C5(Carba)	2	1232.59	-1.4233	0
	Q92084	Neutral phospholipase A2 muscarinic inhibitor	619.4	49.32	1	5	17	146	16.1783	7.06396				GGNNAcAAAVcDcDR	C6(Carba); C11(Carba); C13(Carba)	2	1610.61	1.8177	0
														TYSYEcSQGTLTcK	C6(Carba); C13(Carba)	2	1697.72	2.48469	0
														LAAIcFAGAPYNDNNYNIDLK	C5(Carba)	2	2357.13	2.77497	0
														NmIQcTVPNR	M2(Oxida); C5(Carba)	2	1248.59	2.46881	0
														GGSGTPVDDLDR		2	1188.55	2.0967	0
														NMIQcTVPNR	C5(Carba)	2	1232.59	-1.4233	0
21-2	P60305	Cytotoxin 1	478.32	76.67	2	5	26	60	6.7	8.84	3FTX (CTX)	++	0.0207216	MFMMSDLTIPVK		2	1412.69	-4.10748	0
														mFmMSDLTIPVK	M1(Oxida); M3(Oxida)	2	1444.69	-1.62975	0
														mFMMSDLTIPVKR	M1(Oxida)	2	1584.8	2.44276	1
														MFmMSDLTIPVK	M3(Oxida)	2	1428.69	-4.69176	0
														mFmmSDLTIPVK	M1(Oxida); M3(Oxida); M4(Oxida)	2	1460.69	1.28161	0
														MFMMSDLTIPVKR		2	1568.8	-1.78266	1
														TcPAGKNLcYK	C2(Carba); C9(Carba)	2	1311.62	0.377231	1
														GcIDVcPK	C2(Carba); C6(Carba)	2	948.43	2.10541	0
														mFmMSDLTIPVKR	M1(Oxida); M3(Oxida)	3	1600.79	-0.135206	1
														NSLLVKYVccNTDR	C9(Carba); C10(Carba)	2	1741.83	-1.09382	1
	Q98959	Cytotoxin 3a	141.66	50.62	1	4	10	81	9.1	9				mFMVATPK	M1(Oxida)	2	940.465	1.5374	0
														TcPAGKNLcYK	C2(Carba); C9(Carba)	2	1311.62	0.377231	1
														mFmVATPK	M1(Oxida); M3(Oxida)	2	956.459	0.889326	0
														GcIDVcPK	C2(Carba); C6(Carba)	2	948.43	2.10541	0
														MFMVATPK		2	924.469	1.15156	0
														NSLLVKYVccNTDR	C9(Carba); C10(Carba)	2	1741.83	-1.09382	1
	P24779	Cytotoxin 5	344.84	80	5	7	19	60	6.6	9.16				LIPLAYKTcPAGK	C9(Carba)	2	1431.81	2.64905	1
														GcIDAcPKNSLLVK	C2(Carba); C6(Carba)	2	1574.79	-7.18554	1
														mFmVAAPK	M1(Oxida); M3(Oxida)	2	926.449	2.10498	0
														NLcYKMFMVAAPK	C3(Carba)	2	1572.77	-2.94818	1
														mFMVAAPK	M1(Oxida)	2	910.454	1.11982	0
														MFMVAAPK		2	894.459	1.19122	0
														TcPAGKNLcYK	C2(Carba); C9(Carba)	2	1311.62	0.377231	1
														GcIDAcPK	C2(Carba); C6(Carba)	2	920.397	0.566011	0
														NSLLVKYVccNTDR	C9(Carba); C10(Carba)	2	1741.83	-1.09382	1
	P14541	Cytotoxin homolog	321.72	72.58	7	7	19	62	7	9.14				LKcHNTQLPFIYK	C3(Carba)	2	1661.88	-2.88212	1
														cHNTQLPFIYK	C1(Carba)	2	1420.71	2.01558	0
														YVccSTDK	C3(Carba); C4(Carba)	2	1032.41	-0.232713	0
														GcADNcPKNSALLK	C2(Carba); C6(Carba)	2	1547.74	6.28831	1
														FPLKIPIK		2	955.635	1.28515	1
														YVccSTDKcN	C3(Carba); C4(Carba); C9(Carba)	2	1306.49	-0.725825	1
														GcADNcPK	C2(Carba); C6(Carba)	2	921.355	-0.823221	0
21-3	P60305	Cytotoxin 1	1111.94	96.67	5	9	58	60	6.69634	8.83643	3FTX (CTX)	++	0.0335662	NLcYKMFMMSDLTIPVK	C3(Carba)	2	2091	-4.88912	1
														MFMmSDLTIPVKR	M4(Oxida)	2	1584.79	-0.792324	1
														mFmMSDLTIPVKR	M1(Oxida); M3(Oxida)	2	1600.79	0.940781	1
														mFmMSDLTIPVK	M1(Oxida); M3(Oxida)	2	1444.69	0.144669	0
														MFMMSDLTIPVKR		2	1568.8	-1.70485	1
														MFMmSDLTIPVK	M4(Oxida)	2	1428.7	1.20375	0
														NSLLVKYVccNTDR	C9(Carba); C10(Carba)	2	1741.84	-0.603251	1
														LIPIASKTcPAGK	C9(Carba)	2	1355.77	-3.56556	1
														MFMMSDLTIPVK		2	1412.7	0.904276	0
														cNKLIPIASK	C1(Carba)	2	1143.66	0.914994	1
														GcIDVcPK	C2(Carba); C6(Carba)	2	948.427	-1.241	0
														YVccNTDR	C3(Carba); C4(Carba)	2	1087.43	-1.30686	0
														mFmmSDLTIPVKR	M1(Oxida); M3(Oxida); M4(Oxida)	3	1616.78	-1.44583	1
														YVccNTDRcN	C3(Carba); C4(Carba); C9(Carba)	2	1361.5	-3.80529	1
	Q98959	Cytotoxin 3a	523.663	65.43	4	8	36	81	9.05875	8.99756				NLcYKMFMVATPK	C3(Carba)	2	1602.78	-1.63688	1
														LVPLFYKTcPAGK	C9(Carba)	2	1493.82	-0.582901	1
														mFMVATPK	M1(Oxida)	2	940.461	-2.22674	0
														NSLLVKYVccNTDR	C9(Carba); C10(Carba)	2	1741.84	-0.603251	1
														MFMVATPK		2	924.465	-3.86612	0
														mFmVATPK	M1(Oxida); M3(Oxida)	2	956.459	1.20839	0
														cNKLVPLFYK	C1(Carba)	2	1281.7	-1.61529	1
														GcIDVcPK	C2(Carba); C6(Carba)	2	948.427	-1.241	0
														YVccNTDR	C3(Carba); C4(Carba)	2	1087.43	-1.30686	0
														YVccNTDRcN	C3(Carba); C4(Carba); C9(Carba)	2	1361.5	-3.80529	1
	P24779	Cytotoxin 5	1005.81	90	3	9	60	60	6.64938	9.15869				NLcYKMFMVAAPK	C3(Carba)	2	1572.77	-3.80195	1
														MFMVAAPKVPVK		2	1317.74	-0.282614	1
														GcIDAcPKNSLLVK	C2(Carba); C6(Carba)	2	1574.8	-0.829285	1
														LIPLAYKTcPAGK	C9(Carba)	2	1431.8	-0.675944	1
														MFMVAAPK		2	894.456	-2.08416	0
														mFMVAAPK	M1(Oxida)	2	910.453	0.650554	0
														mFmVAAPK	M1(Oxida); M3(Oxida)	2	926.448	0.260317	0
														NSLLVKYVccNTDR	C9(Carba); C10(Carba)	2	1741.84	-0.603251	1
														NLcYKmFMVAAPK	C3(Carba); M6(Oxida)	2	1588.77	-2.02542	1
														mFMVAAPKVPVK	M1(Oxida)	2	1333.74	-0.222154	1
														GcIDAcPK	C2(Carba); C6(Carba)	2	920.398	1.49441	0
														YVccNTDR	C3(Carba); C4(Carba)	2	1087.43	-1.30686	0
														mFmVAAPKVPVK	M1(Oxida); M3(Oxida)	2	1349.73	-2.06238	1
														YVccNTDRcN	C3(Carba); C4(Carba); C9(Carba)	2	1361.5	-3.80529	1
	P14541	Cytotoxin homolog	116.298	59.68	4	4	7	62	6.98957	9.14404				cHNTQLPFIYK	C1(Carba)	2	1420.71	1.07044	0
														FPLKIPIK		2	955.633	-0.69478	1
														YVccSTDKcN	C3(Carba); C4(Carba); C9(Carba)	2	1306.48	-1.00613	1
														GcADNcPK	C2(Carba); C6(Carba)	2	921.355	-0.690731	0
	E2IU05	Three-finger toxin (Fragment)	878.906	66.13	1	7	57	62	6.94846	8.98291				NLcYKMFMVAAPK	C3(Carba)	2	1572.77	-3.80195	1
														MFMVAAPKVPVK		2	1317.74	-0.282614	1
														MFMVAAPK		2	894.456	-2.08416	0
														mFMVAAPK	M1(Oxida)	2	910.453	0.650554	0
														mFmVAAPK	M1(Oxida); M3(Oxida)	2	926.448	0.260317	0
														SSLLVKYVccNTDR	C9(Carba); C10(Carba)	2	1714.82	-3.51052	1
														NLcYKmFMVAAPK	C3(Carba); M6(Oxida)	2	1588.77	-2.02542	1
														GcIDVcPK	C2(Carba); C6(Carba)	2	948.427	-1.241	0
														mFMVAAPKVPVK	M1(Oxida)	2	1333.74	-0.222154	1
														YVccNTDR	C3(Carba); C4(Carba)	2	1087.43	-1.30686	0
														mFmVAAPKVPVK	M1(Oxida); M3(Oxida)	2	1349.73	-2.06238	1
														YVccNTDRcN	C3(Carba); C4(Carba); C9(Carba)	2	1361.5	-3.80529	1
22-1	P82885	Thaicobrin	2926.03	65.74	7	7	68	108	12.0302	9.11475	O/V	++		ADVTFDSNTAFESLVVSPDK		2	2142.02	-0.612862	0
														TVENVGVSQVAPDNPER		2	1810.89	-1.66164	0
														KTVENVGVSQVAPDNPER		2	1938.99	2.09992	1
														ADVTFDSNTAFESLVVSPDKK		2	2270.12	0.174847	1
														SPPGNWQKADVTFDSNTAFESLVVSPDK		3	3036.45	-1.32961	1
														FDGSPcVLGSPGFR	C6(Carba)	2	1495.7	0.633792	0
														HFFEVKYGTQR		2	1411.7	-5.29861	1
22-2	P60305	Cytotoxin 1	900.882	80	6	6	36	60	6.69634	8.83643	3FTX (CTX)	++		MFMMSDLTIPVKR		2	1568.8	1.4076	1
														mFmMSDLTIPVK	M1(Oxida); M3(Oxida)	2	1444.69	-0.446803	0
														mFMMSDLTIPVK	M1(Oxida)	2	1428.69	-0.505082	0
														MFMMSDLTIPVK		2	1412.7	0.904276	0
														NLcYKMFMMSDLTIPVK	C3(Carba)	2	2091.01	-0.569086	1
														mFmmSDLTIPVK	M1(Oxida); M3(Oxida); M4(Oxida)	2	1460.68	-0.556941	0
														MFMmSDLTIPVKR	M4(Oxida)	2	1584.8	3.44409	1
														cNKLIPIASK	C1(Carba)	2	1143.66	1.44868	1
														NSLLVKYVccNTDR	C9(Carba); C10(Carba)	2	1741.83	-1.09382	1
														LIPIASKTcPAGK	C9(Carba)	2	1355.77	0.84629	1
														mFmmSDLTIPVKR	M1(Oxida); M3(Oxida); M4(Oxida)	2	1616.78	-2.94755	1
	P60301	Cytotoxin 3	158.134	49.38	3	3	5	81	9.03174	8.99756				SSLLVKYVccNTDR	C9(Carba); C10(Carba)	2	1714.82	-0.235983	1
														NLcYKMFMVATPK	C3(Carba)	2	1602.79	0.95261	1
														LVPLFYKTcPAGK	C9(Carba)	2	1493.82	-1.0732	1
23-1	P60305	Cytotoxin 1	1034.7	85	6	8	52	60	6.7	8.84	3FTX (CTX)	++	0.00187813	mFMMSDLTIPVK	M1(Oxida)	2	1428.69	-3.06835	0
														MFMMSDLTIPVKR		2	1568.79	-3.10546	1
														MFMMSDLTIPVK		2	1412.7	-1.25596	0
														mFmMSDLTIPVK	M1(Oxida); M3(Oxida)	2	1444.69	-1.71424	0
														mFMMSDLTIPVKR	M1(Oxida)	2	1584.79	-1.87069	1
														mFmMSDLTIPVKR	M1(Oxida); M3(Oxida)	2	1600.79	-0.431832	1
														cNKLIPIASK	C1(Carba)	2	1143.65	-3.35449	1
														LIPIASKTcPAGK	C9(Carba)	2	1355.77	-2.39507	1
														NSLLVKYVccNTDR	C9(Carba); C10(Carba)	2	1741.84	0.237726	1
														GcIDVcPKNSLLVK	C2(Carba); C6(Carba)	2	1602.84	1.21032	1
														YVccNTDR	C3(Carba); C4(Carba)	2	1087.43	-2.54168	0
														mFmmSDLTIPVK	M1(Oxida); M3(Oxida); M4(Oxida)	2	1460.69	3.78872	0
														GcIDVcPK	C2(Carba); C6(Carba)	2	948.428	0.560918	0
	P60301	Cytotoxin 3	215.29	53.09	4	6	16	81	9	9				LVPLFYKTcPAGK	C9(Carba)	2	1493.82	-0.828052	1
														GcIDVcPKSSLLVK	C2(Carba); C6(Carba)	2	1575.82	0.479101	1
														SSLLVKYVccNTDR	C9(Carba); C10(Carba)	2	1714.82	-0.947837	1
														YVccNTDR	C3(Carba); C4(Carba)	2	1087.43	-2.54168	0
														GcIDVcPK	C2(Carba); C6(Carba)	2	948.428	0.560918	0
														mFmVATPK	M1(Oxida); M3(Oxida)	2	956.466	8.80215	0
														mFMVATPK	M1(Oxida)	2	940.459	-4.75782	0
														MFMVATPK		2	924.468	-0.168879	0
24-2	P84808	Cysteine-rich venom protein kaouthin-2	206.7	19.33	3	3	6	238	26.2	8.72	CRISP	-	0.00106781	YLYVcQYcPAGNIIGSIATPYK	C5(Carba); C8(Carba)	2	2551.24	0.0361719	0
														cSFAHSPPHLR	C1(Carba)	2	1308.63	0.0850381	0
														HHNVFSNcQSLAK	C8(Carba)	2	1541.73	1.5936	0
24-3	P82885	Thaicobrin	1343.95	58.33	6	6	31	108	12.0302	9.11475	O/V	+	0.00246936	KTVENVGVSQVAPDNPER		2	1939	3.86267	1
														TVENVGVSQVAPDNPER		2	1810.89	-4.15579	0
														ADVTFDSNTAFESLVVSPDK		2	2142.03	1.21076	0
														ADVTFDSNTAFESLVVSPDKK		2	2270.12	1.03521	1
														HFFEVKYGTQR		2	1411.71	2.05134	1
														FDGSPcVLGSPGFR	C6(Carba)	2	1495.7	-1.40656	0
24-4	P01391	Alpha-elapitoxin-Nk2a	421.632	90.14	6	6	13	71	7.82566	8.19189	3FTX (NTX)	-	0.00247232	TGVDIQccSTDNcNPFPTR	C7(Carba); C8(Carba); C13(Carba)	2	2241.94	3.55935	0
														RVDLGcAATcPTVK	C6(Carba); C10(Carba)	2	1547.77	-0.424063	1
														VDLGcAATcPTVK	C5(Carba); C9(Carba)	2	1391.67	5.17502	0
														cFITPDITSK	C1(Carba)	2	1181.59	0.98946	0
														TWcDAFcSIR	C3(Carba); C7(Carba)	2	1315.56	1.74357	0
														DcPNGHVcYTK	C2(Carba); C8(Carba)	2	1350.56	-0.996568	0
25-2	F2Q6G2	Cysteine-rich seceretory protein Bc-CRPb	300.739	29.41	1	5	9	238	26.4407	8.70459	CRISP	++	0.00376539	NmLQmEWNSNAAQNAK	M2(Oxida); M5(Oxida)	2	1881.83	4.69053	0
														SGPPcGDcPSAcVNGLcTNPcK	C5(Carba); C8(Carba); C12(Carba); C17(Carba); C21(Carba)	2	2407.96	1.6749	0
														cTFAHSPPHLR	C1(Carba)	2	1322.64	-0.7654	0
														VIQSWYDENKK		2	1409.71	2.40963	1
														QIVDKHNALR		2	1193.68	2.14173	1
	P84805	Cysteine-rich venom protein kaouthin-1	923.971	31.38	4	6	22	239	26.8287	8.03076				VLEGIQcGESIYMSSNAR	C7(Carba)	2	2013.94	0.61206	0
														VLEGIQcGESIYmSSNAR	C7(Carba); M13(Oxida)	2	2029.93	0.524464	0
														QKEIVDLHNSLR		2	1451.79	-1.3487	1
														EIVDLHNSLR		2	1195.64	-2.16022	0
														LGPPcGDcPSAcDNGLcTNPcTIYNK	C5(Carba); C8(Carba); C12(Carba); C17(Carba); C21(Carba)	3	2941.21	2.72443	0
														LTNcDSLLK	C4(Carba)	2	1063.55	0.41051	0
														SNcPAScFcR	C3(Carba); C7(Carba); C9(Carba)	2	1258.48	-0.662631	0
	P84808	Cysteine-rich venom protein kaouthin-2	1004.84	69.33	6	10	29	238	26.1986	8.71924				YLYVcQYcPAGNIIGSIATPYK	C5(Carba); C8(Carba)	2	2551.24	0.514647	0
														NmLQmEWNSNAAQNAK	M2(Oxida); M5(Oxida)	2	1881.83	4.69053	0
														FVYGVGANPPGSVIGHYTQIVWYNSHLLGcGAAK	C30(Carba)	3	3632.81	0.448087	0
														IGcGENLFmSSQPYAWSR	C3(Carba); M9(Oxida)	2	2118.94	-0.903268	0
														HHNVFSNcQSLAK	C8(Carba)	3	1541.73	4.31649	0
														SGPPcGDcPSAcVNGLcTNPcK	C5(Carba); C8(Carba); C12(Carba); C17(Carba); C21(Carba)	2	2407.96	1.6749	0
														cAAScFcR	C1(Carba); C5(Carba); C7(Carba)	2	1031.39	0.407827	0
														VIQSWYDENKK		2	1409.71	2.40963	1
														cSFAHSPPHLR	C1(Carba)	2	1308.63	1.01785	0
														QIVDKHNALR		2	1193.68	2.14173	1
25-3	P00596	Acidic phospholipase A2 1	570.75	58.9	1	6	15	146	16.2603	5.89697	PLA2	-	0.000458925	TYSYEcSQGTLTcK	C6(Carba); C13(Carba)	2	1697.71	0.183805	0
														LAAIcFAGAPYNNNNYNIDLK	C5(Carba)	2	2356.14	-1.31205	0
														GDNDAcAAAVcDcDR	C6(Carba); C11(Carba); C13(Carba)	2	1669.6	2.0471	0
														ccQVHDNcYNEAEK	C1(Carba); C2(Carba); C8(Carba)	2	1826.7	5.01259	0
														GGSGTPVDDLDR		2	1188.55	0.556128	0
														NmIQcTVPNR	M2(Oxida); C5(Carba)	2	1248.58	-0.757502	0
	P00597	Acidic phospholipase A2 2	568.994	58.9	1	6	17	146	16.0052	6.45557				TYSYEcSQGTLTcK	C6(Carba); C13(Carba)	2	1697.71	0.183805	0
														LAAIcFAGAPYNNNNYNIDLK	C5(Carba)	2	2356.14	-1.31205	0
														GGNNAcAAAVcDcDR	C6(Carba); C11(Carba); C13(Carba)	2	1610.62	2.95457	0
														NmIQcTVPSR	M2(Oxida); C5(Carba)	2	1221.57	0.753941	0
														ccQVHDNcYNEAEK	C1(Carba); C2(Carba); C8(Carba)	2	1826.7	5.01259	0
														GGSGTPVDDLDR		2	1188.55	0.556128	0
														NMIQcTVPSR	C5(Carba)	2	1205.59	7.18106	0
	P60045	Acidic phospholipase A2 3 (Fragment)	118.04	28.57	1	3	8	126	13.9591	5.17334				NmIQcTVPSR	M2(Oxida); C5(Carba)	2	1221.57	0.753941	0
														GGSGTPVDDLDR		2	1188.55	0.556128	0
														NMIQcTVPSR	C5(Carba)	2	1205.59	7.18106	0
														TYSYEcTQGTLTcK	C6(Carba); C13(Carba)	2	1711.74	4.87439	0
	Q9I900	Acidic phospholipase A2 D	479.046	34.93	1	4	11	146	16.0862	5.89697				GGNDAcAAAVcDcDR	C6(Carba); C11(Carba); C13(Carba)	2	1611.6	3.55176	0
														TYSYEcSQGTLTcK	C6(Carba); C13(Carba)	2	1697.71	0.183805	0
														GGSGTPVDDLDR		2	1188.55	0.556128	0
														NmIQcTVPNR	M2(Oxida); C5(Carba)	2	1248.58	-0.757502	0
25-4	P01391	Alpha-elapitoxin-Nk2a	299.185	46.48	3	3	9	71	7.82566	8.19189	3FTX (NTX)	+	0.00180246	TGVDIQccSTDNcNPFPTR	C7(Carba); C8(Carba); C13(Carba)	2	2241.94	2.90597	0
														VDLGcAATcPTVK	C5(Carba); C9(Carba)	2	1391.67	1.31557	0
														RVDLGcAATcPTVK	C6(Carba); C10(Carba)	2	1547.77	2.33634	1
26-1	P84805	Cysteine-rich venom protein kaouthin-1	593.811	24.69	4	6	16	239	26.8287	8.03076	CRISP	+	0.00282436	VLEGIQcGESIYmSSNAR	C7(Carba); M13(Oxida)	2	2029.94	4.5535	0
														VLEGIQcGESIYMSSNAR	C7(Carba)	2	2013.94	3.7033	0
														EIVDLHNSLR		2	1195.64	1.00476	0
														LTNcDSLLK	C4(Carba)	2	1063.54	-0.278151	0
														SNcPAScFcR	C3(Carba); C7(Carba); C9(Carba)	2	1258.47	-2.21461	0
														VSPTASNmLK	M8(Oxida)	2	1063.55	0.855512	0
														QKEIVDLHNSLR		2	1451.8	0.248863	1
	P84808	Cysteine-rich venom protein kaouthin-2	388.954	26.89	5	5	12	238	26.1986	8.71924				YLYVcQYcPAGNIIGSIATPYK	C5(Carba); C8(Carba)	2	2551.23	-1.59065	0
														HHNVFSNcQSLAK	C8(Carba)	2	1541.73	2.3062	0
														cSFAHSPPHLR	C1(Carba)	2	1308.63	-1.12762	0
														qIVDKHNALR	N-Term(Gln->)	2	1176.65	2.73031	1
														cAAScFcR	C1(Carba); C5(Carba); C7(Carba)	2	1031.38	-2.43271	0
26-2	P01391	Alpha-elapitoxin-Nk2a	390.63	76.06	5	5	12	71	7.8	8.19	3FTX (NTX)	-	0.00612677	TGVDIQccSTDNcNPFPTR	C7(Carba); C8(Carba); C13(Carba)	2	2241.94	3.77714	0
														RVDLGcAATcPTVK	C6(Carba); C10(Carba)	2	1547.77	3.36162	1
														VDLGcAATcPTVK	C5(Carba); C9(Carba)	2	1391.66	-2.01761	0
														cFITPDITSK	C1(Carba)	2	1181.59	2.53911	0
														DcPNGHVcYTK	C2(Carba); C8(Carba)	2	1350.56	4.24576	0
27-1	D5LMJ3	Zinc metalloproteinase-disintegrin-like atrase-A	177.012	7.91	3	3	6	607	68.2094	5.93506	SVMP	++	0.00448417	VYEmVNYLNTK	M4(Oxida)	2	1389.66	-6.76216	0
														TILmASTmAHELGHNmGIHHDK	M4(Oxida); M8(Oxida); M16(Oxida)	3	2492.16	6.14965	0
														TILMASTmAHELGHNMGIHHDK	M8(Oxida)	3	2460.16	-0.307492	0
														LQPHAQcDSEEccEK	C7(Carba); C12(Carba); C13(Carba)	2	1890.74	1.70053	0
27-2	P84805	Cysteine-rich venom protein kaouthin-1	2866.86	59.41	9	11	102	239	26.8287	8.03076	CRISP	++	0.0181959	VLEGIQcGESIYMSSNAR	C7(Carba)	2	2013.93	-1.50939	0
														VLEGIQcGESIYmSSNAR	C7(Carba); M13(Oxida)	2	2029.94	2.20824	0
														qKEIVDLHNSLR	N-Term(Gln->)	2	1434.77	-2.18363	1
														mEWYPEAASNAER	M1(Oxida)	2	1569.66	-2.98346	0
														LGPPcGDcPSAcDNGLcTNPcTIYNK	C5(Carba); C8(Carba); C12(Carba); C17(Carba); C21(Carba)	3	2941.2	-0.824114	0
														WANTcSLNHSPDNLR	C5(Carba)	2	1784.81	0.710154	0
														EIVDLHNSLR		2	1195.64	-0.935061	0
														MEWYPEAASNAER		2	1553.67	-2.04176	0
														LTNcDSLLK	C4(Carba)	2	1063.55	0.180956	0
														QKEIVDLHNSLR		2	1451.8	0.248863	1
														NFVYGVGANPPGSVTGHYTQIVWYQTYR		3	3174.55	1.20362	0
														RVSPTASNMLK		2	1203.65	1.06032	1
														SNcPAScFcR	C3(Carba); C7(Carba); C9(Carba)	2	1258.47	-3.0876	0
														VSPTASNMLK		2	1047.56	4.99094	0
														VSPTASNmLK	M8(Oxida)	2	1063.55	1.19984	0
28-1	P84805	Cysteine-rich venom protein kaouthin-1	490.436	16.74	2	3	12	239	26.8287	8.03076	CRISP	++	0.00170488	VLEGIQcGESIYMSSNAR	C7(Carba)	2	2013.93	-1.57	0
														VLEGIQcGESIYmSSNAR	C7(Carba); M13(Oxida)	2	2029.94	2.56905	0
														VSPTASNmLK	M8(Oxida)	2	1063.55	2.57716	0
														QKEIVDLHNSLR		2	1451.79	-1.93728	1
29-1	P82942	Hemorrhagic metalloproteinase-disintegrin-like kaouthiagin	368.654	12.72	1	5	5	11	44.4632	6.99072	SVMP	++	0.00120011	VYEmINAVNTK	M4(Oxida)	2	1297.64	-5.48912	0
														YIEFYVIVDNR		2	1430.73	1.28792	0
														GDDGSFcR	C7(Carba)	2	913.343	-4.80591	0
														DYQEYLLR		2	1099.54	-2.62225	0
														TAPAFQFSScSIR	C10(Carba)	2	1471.7	0.491827	0
30-1	P82942	Hemorrhagic metalloproteinase-disintegrin-like kaouthiagin	5378.6	58.35	11	25	217	401	44.4632	6.99072	SVMP	++	0.0162169	cPTLTNQcIALLGPHFTVSPK	C1(Carba); C8(Carba)	2	2354.2	-0.776398	0
														YLQAEKYIEFYVIVDNR		2	2163.12	3.37062	1
														VYEmINAVNTK	M4(Oxida)	2	1297.65	-0.032997	0
														RTAPAFQFSScSIR	C11(Carba)	2	1627.8	-1.23326	1
														IHIALIGLEIWSNEDKFEVKPAASVTLK		3	3121.73	-1.46024	1
														VYEMINAVNTK		2	1281.65	-1.99769	0
														YIEFYVIVDNR		2	1430.73	-1.27169	0
														TAPAFQFSScSIR	C10(Carba)	2	1471.7	0.0771017	0
														cGDGMVcSK	C1(Carba); C7(Carba)	2	1013.39	0.63883	0
														YYNYDKPAIKIR		2	1543.83	0.907678	1
														mEDGTKIPcAAK	M1(Oxida); C9(Carba)	2	1336.62	-1.95644	1
														HDcDLPELcTGQSAEcPTDSLQR	C3(Carba); C9(Carba); C16(Carba)	3	2689.12	-2.10524	0
														YYNYDKPAIK		2	1274.64	-1.38329	0
														DYQEYLLR		2	1099.54	1.15241	0
														FEVKPAASVTLK		2	1289.74	-3.72676	0
														FNGAGAEcR	C8(Carba)	2	981.424	2.87872	0
														NTMScLIPPNPDGIMAEPGTK	C5(Carba)	2	2243.05	-0.122482	0
														IRVYEMINAVNTK		2	1550.83	-2.75895	1
														TNTPEQDRYLQAEK		2	1692.82	0.410148	1
														GQcVDVQTAY	C3(Carba)	2	1140.5	0.459463	0
														MEDGTKIPcAAK	C9(Carba)	2	1320.63	0.273066	1
														NTmScLIPPNPDGImAEPGTK	M3(Oxida); C5(Carba); M15(Oxida)	2	2275.03	-2.73667	0
														NTmScLIPPNPDGIMAEPGTK	M3(Oxida); C5(Carba)	2	2259.04	-1.76305	0
														cGDGmVcSK	C1(Carba); M5(Oxida); C7(Carba)	2	1029.38	-0.423721	0
														GcFDLNmR	C2(Carba); M7(Oxida)	2	1028.43	2.14265	0
														GDDGSFcR	C7(Carba)	2	913.346	-0.863162	0
														GcFDLNMR	C2(Carba)	2	1012.44	1.92047	0
														IRVYEmINAVNTK	M6(Oxida)	2	1566.83	-2.60429	1
														QTVLLPR		2	826.515	0.175116	0
														qTVLLPR	N-Term(Gln->)	2	809.487	-1.34809	0
														VYEMINAVNTKFRPLK		2	1923.05	-2.84592	1
														TNTPEQDR		2	960.438	-0.50147	0
														IPcAAKDVK	C3(Carba)	2	1001.55	0.388749	1
31-1	P82942	Hemorrhagic metalloproteinase-disintegrin-like kaouthiagin	1491.67	42.39	15	15	54	401	44.4632	6.99072	SVMP	++	0.00327682	cPTLTNQcIALLGPHFTVSPK	C1(Carba); C8(Carba)	2	2354.2	1.29769	0
														TAPAFQFSScSIR	C10(Carba)	2	1471.7	1.07244	0
														VYEMINAVNTK		2	1281.65	-0.854756	0
														YIEFYVIVDNR		2	1430.73	1.2026	0
														HDcDLPELcTGQSAEcPTDSLQR	C3(Carba); C9(Carba); C16(Carba)	3	2689.12	-3.05851	0
														GDDGSFcR	C7(Carba)	2	913.345	-2.53381	0
														TNTPEQDRYLQAEK		2	1692.82	-1.96951	1
														FNGAGAEcR	C8(Carba)	2	981.416	-4.52197	0
														NTmScLIPPNPDGImAEPGTK	M3(Oxida); C5(Carba); M15(Oxida)	2	2275.04	0.804656	0
														GQcVDVQTAY	C3(Carba)	2	1140.51	5.59699	0
														VYEmINAVNTK	M4(Oxida)	2	1297.65	4.76458	0
														RTAPAFQFSScSIR	C11(Carba)	2	1627.8	-0.25838	1
														FEVKPAASVTLK		2	1289.75	2.99317	0
														DYQEYLLR		2	1099.54	-6.06388	0
														NTMScLIPPNPDGIMAEPGTK	C5(Carba)	2	2243.05	-2.40819	0
														GcFDLNmR	C2(Carba); M7(Oxida)	2	1028.42	-5.81	0
														NTMScLIPPNPDGImAEPGTK	C5(Carba); M15(Oxida)	2	2259.04	-1.5469	0
														TNTPEQDR		2	960.437	-1.13696	0
														GcFDLNMR	C2(Carba)	2	1012.43	0.172189	0
32-1	A0A0F7YYZ8	Phosphodiesterase	1561.73	25.65	1	21	67	850	96.5895	7.6792	PDE	+	0.00287286	cSSITDLEAVNQR	C1(Carba)	2	1492.71	1.72201	0
														mANVLcScSEDcLTK	M1(Oxida); C6(Carba); C8(Carba); C12(Carba)	2	1803.74	-0.477943	0
														DFYTFDSEAIVK		2	1434.67	-5.29816	0
														NVPKDFYTFDSEAIVK		2	1872.94	-0.243346	1
														AEYLETWDTLmPNINK	M11(Oxida)	2	1953.92	-2.32342	0
														RPDFSTLYIEEPDTTGHK		2	2106.01	0.0295888	0
														mANVLcScSEDcLTKK	M1(Oxida); C6(Carba); C8(Carba); C12(Carba)	2	1931.84	1.00745	1
														AKRPDFSTLYIEEPDTTGHK		2	2305.15	0.446373	1
														IDKVNLmVDR	M7(Oxida)	2	1218.65	0.809836	1
														VLSFILPHRPDNSEScADK	C16(Carba)	2	2185.07	-0.61406	0
														qPLSETLR	N-Term(Gln->)	2	926.494	-0.633995	0
														VNLmVDR	M4(Oxida)	2	862.447	1.77701	0
														AATYFWPGSEVK		2	1355.66	-2.21259	0
														YcSGGTHGYDNEFK	C2(Carba)	2	1634.66	1.68267	0
														TLGmLmEGLK	M4(Oxida); M6(Oxida)	2	1124.57	2.00731	0
														SLQmADR	M4(Oxida)	2	836.392	-0.895174	0
														NPFYNPSPAK		2	1134.56	1.21668	0
														mQTHTAR	M1(Oxida)	2	860.402	-2.20585	0
														NLHNcVNLILLADHGmEAIScNR	C5(Carba); M16(Oxida); C21(Carba)	3	2680.27	-2.20686	0
														YGPVSGQVIK		2	1047.58	-5.06957	0
														TLGmLMEGLK	M4(Oxida)	2	1108.57	-1.33583	0
														DccTDYK	C2(Carba); C3(Carba)	2	961.337	-1.88643	0
	PDENTHU1	Phosphodiesterase	3802.71	55.92	21	41	144	853	96.8789	7.89893				DQcASSSASQcPEGFDQSPLILFSmDGFR	C3(Carba); C11(Carba); M25(Oxida)	3	3253.39	1.89262	0
														VRDVELLTGLDFYSALK		2	1939.05	-2.05418	1
														SmEAIFLAHGPGFK	M2(Oxida)	2	1520.76	-1.08355	0
														cSSITDLEAVNQR	C1(Carba)	2	1492.71	1.72201	0
														DVELLTGLDFYSALK		2	1683.88	-1.14237	0
														EQSPPLYcLFGPVPSPDVSGcK	C8(Carba); C21(Carba)	2	2434.14	0.118375	0
														mANVLcScSEDcLTK	M1(Oxida); C6(Carba); C8(Carba); C12(Carba)	2	1803.74	-0.477943	0
														DFYTFDSEAIVK		2	1434.67	-5.29816	0
														NVPKDFYTFDSEAIVK		2	1872.94	-0.243346	1
														IPIPTHYFVVLTScENSTK	C14(Carba)	2	2206.12	-1.4159	0
														FGPVSGQVIK		2	1031.59	3.0429	0
														SMEAIFLAHGPGFK		2	1504.76	-1.63239	0
														TFLPIFINSVN		2	1264.69	0.772026	0
														AEYLETWDTLmPNINK	M11(Oxida)	2	1953.92	-2.32342	0
														RLHFANNIR		2	1140.64	1.9843	1
														RPDFSTLYIEEPDTTGHK		2	2106.01	0.0295888	0
														SLVKPTSAPPSASDcLR	C15(Carba)	2	1785.92	0.12782	0
														mQSEADNLPYGRPHVLQHSK	M1(Oxida)	2	2323.13	2.48911	0
														mANVLcScSEDcLTKK	M1(Oxida); C6(Carba); C8(Carba); C12(Carba)	2	1931.84	1.00745	1
														TFVNHYTIVTGLYAETHGIIDNNmYDVK	M24(Oxida)	3	3244.56	-1.74776	0
														LKTFLPIFINSVN		2	1505.87	0.591985	1
														DFYTFDSEAIVKK		2	1562.77	-1.2703	1
														AKRPDFSTLYIEEPDTTGHK		2	2305.15	0.446373	1
														IDKVNLmVDR	M7(Oxida)	2	1218.65	0.809836	1
														VLSFILPHRPDNSEScADK	C16(Carba)	2	2185.07	-0.61406	0
														qPLSETLR	N-Term(Gln->)	2	926.494	-0.633995	0
														LEYmTDYFNTVDFFmYEGAAPR	M4(Oxida); M15(Oxida)	3	2712.15	-3.40371	0
														VNLmVDR	M4(Oxida)	2	862.447	1.77701	0
														AATYFWPGSEVK		2	1355.66	-2.21259	0
														EKTEVTSFENIEVYNLmcDLLK	M17(Oxida); C18(Carba)	3	2691.28	-2.12197	1
														YcSGGTHGYDNEFK	C2(Carba)	2	1634.66	1.68267	0
														TPLNcPPGSLK	C5(Carba)	2	1183.62	3.43379	0
														TLGmLmEGLK	M4(Oxida); M6(Oxida)	2	1124.57	2.00731	0
														SLQmADR	M4(Oxida)	2	836.392	-0.895174	0
														LHFANNIR		2	984.539	1.5395	0
														NPFYNPSPAK		2	1134.56	1.21668	0
														FGPVSGQVIKSLQmADR	M14(Oxida)	2	1848.96	-2.81597	1
														LNLIDQAK		2	914.532	1.02833	0
														mQTHTAR	M1(Oxida)	2	860.402	-2.20585	0
														NLHNcVNLILLADHGmEAIScNR	C5(Carba); M16(Oxida); C21(Carba)	3	2680.27	-2.20686	0
														TLGmLMEGLK	M4(Oxida)	2	1108.57	-1.33583	0
														QPLEScR	C6(Carba)	2	889.422	2.53794	0
														qPLEScR	N-Term(Gln->); C6(Carba)	2	872.393	0.0512844	0
														DccTDYK	C2(Carba); C3(Carba)	2	961.337	-1.88643	0
32-2	U3T7C6	5'-nucleotidase (Fragment)	664.914	20.04	1	9	26	504	55.4816	7.34229	5NT	++	0.00346412	qVPVVQAYAFGK	N-Term(Gln->)	2	1289.69	1.68361	0
														YLGYLNVIFDDK		2	1459.75	0.802264	0
														ASGNPILLNK		2	1026.6	1.67891	0
														QVPVVQAYAFGK		2	1306.72	2.46742	0
														VGIIGYTTK		2	951.552	1.49699	0
														VVSLNVLcTEcR	C8(Carba); C11(Carba)	2	1449.72	1.5228	0
														GDSSNHSSGNLDISIVGDYIK		2	2178.04	3.49421	0
														qAFEHSVHR	N-Term(Gln->)	2	1093.52	1.64271	0
														QAFEHSVHR		2	1110.55	2.67553	0
														LTTLGVNK		2	845.509	-0.420663	0
														IINVGSEK		2	859.489	0.767864	0
	A0A0F7YZM6	Ecto-5'-nucleotidase 1a	1754.25	37.98	6	20	66	574	62.9853	8.70459				HGQGTGELLQVSGIK		2	1523.82	0.863636	0
														VLLPSFLAAGGDGYYMLK		2	1915	-1.21413	0
														qVPVVQAYAFGK	N-Term(Gln->)	2	1289.69	1.68361	0
														VLLPSFLAAGGDGYYmLK	M16(Oxida)	2	1930.99	-1.98647	0
														YLGYLNVIFDDKGK		2	1644.86	-3.28637	1
														FHEcNLGNLIcDAVVYNNLR	C4(Carba); C11(Carba)	2	2421.14	-1.43356	0
														YLGYLNVIFDDK		2	1459.75	0.802264	0
														LTILHTNDVHAR		2	1389.76	-1.1117	0
														RVVSLNVLcTEcR	C9(Carba); C12(Carba)	2	1605.82	-2.98674	1
														ASGNPILLNK		2	1026.6	1.67891	0
														QVPVVQAYAFGK		2	1306.72	2.46742	0
														VGIIGYTTK		2	951.552	1.49699	0
														FPILSANIRPK		2	1255.75	-0.0465904	0
														VVSLNVLcTEcR	C8(Carba); C11(Carba)	2	1449.72	1.5228	0
														qAFEHSVHR	N-Term(Gln->)	2	1093.52	1.64271	0
														SIQEDPAVK		2	986.516	0.635037	0
														QAFEHSVHR		2	1110.55	2.67553	0
														YDAmALGNHEFDNGLNGLLDPLLK	M4(Oxida)	3	2646.29	-0.507372	0
														DEVEELQK		2	989.477	-1.85764	0
														LTTLGVNK		2	845.509	-0.420663	0
														IINVGSEK		2	859.489	0.767864	0
														EVVHFmNSLR	M6(Oxida)	2	1247.62	-0.20812	0
														VFPAmEGR	M5(Oxida)	2	922.446	0.459582	0
	A0A0B8RXZ9	Snake venom 5'-nucleotidase	764.678	19.73	1	9	31	588	64.7182	7.97217				HGQGTGELLQVSGIK		2	1523.82	0.863636	0
														qVPVVQAYAFGK	N-Term(Gln->)	2	1289.69	1.68361	0
														FHEcNLGNLIcDAVVYNNLR	C4(Carba); C11(Carba)	2	2421.14	-1.43356	0
														QVPVVQAYAFGK		2	1306.72	2.46742	0
														VGIIGYTTK		2	951.552	1.49699	0
														VPTYVPLEmEK	M9(Oxida)	2	1321.67	0.6039	0
														qAFEHSVHR	N-Term(Gln->)	2	1093.52	1.64271	0
														YDAmALGNHEFDNGLDGLLDPLLK	M4(Oxida)	3	2647.26	-3.3473	0
														QAFEHSVHR		2	1110.55	2.67553	0
														DEVEELQK		2	989.477	-1.85764	0
														LTTLGVNK		2	845.509	-0.420663	0
32-3	P82942	Hemorrhagic metalloproteinase-disintegrin-like kaouthiagin	509.76	20.45	7	7	14	401	44.5	6.99	SVMP	+	0.00218099	VYEmINAVNTK	M4(Oxida)	2	1297.65	2.60097	0
														TAPAFQFSScSIR	C10(Carba)	2	1471.7	-2.24537	0
														YIEFYVIVDNR		2	1430.73	-0.930408	0
														VYEMINAVNTK		2	1281.65	-3.80735	0
														GQcVDVQTAY	C3(Carba)	2	1140.5	-1.78822	0
														cPTLTNQcIALLGPHFTVSPK	C1(Carba); C8(Carba)	3	2354.19	-2.64879	0
														DYQEYLLR		2	1099.55	4.37195	0
														GDDGSFcR	C7(Carba)	2	913.342	-5.541	0
32-4	V8P395	Glutathione peroxidase (Fragment)	628.159	26.89	6	6	23	264	29.57	8.1626	GPX	-	0.00218117	LVILGFPcNQFGK	C8(Carba)	2	1492.8	-0.743993	0
														qEPGQNSEILQGIK	N-Term(Gln->)	2	1523.77	0.701853	0
														AKVDcYDSVK	C5(Carba)	2	1184.57	3.75018	1
														TNVSTVKNDIIR		2	1359.76	0.336665	1
														QEPGQNSEILQGIK		2	1540.8	1.93201	0
														FLVNPQGKPVMR		2	1385.77	-1.24544	0
														GDVNGENEQK		2	1089.48	0.1113	0
														FLVNPQGKPVmR	M11(Oxida)	2	1401.77	-0.306091	0
33-1	A8QL58	L-amino-acid oxidase (Fragment)	3517.82	36.3	15	21	103	449	51.4063	8.25049	LAAO	++	0.0112816	HVVVVGAGMAGLSAAYVLAGAGHK		2	2235.2	-2.71121	0
														HVVVVGAGmAGLSAAYVLAGAGHK	M9(Oxida)	2	2251.2	-1.41097	0
														TSNPKHVVVVGAGmAGLSAAYVLAGAGHK	M14(Oxida)	3	2778.47	-0.750573	1
														TcADIVINDLSLIHDLPK	C2(Carba)	2	2037.07	-0.332148	0
														HVVVVGAGmAGLSAAYVLAGAGHKVTLLEASER	M9(Oxida)	3	3249.74	-1.42497	1
														VTLLEASER		2	1017.56	1.1912	0
														SDALFSYEKR		2	1215.6	0.233882	1
														TFVTADYVIVcSTSR	C11(Carba)	2	1718.84	1.62713	0
														TcADIVINDLSLIHDLPKR	C2(Carba)	3	2193.16	-3.67508	1
														EIQALcYPSIK	C6(Carba)	2	1321.68	0.985038	0
														EIQALcYPSIKK	C6(Carba)	2	1449.77	-3.56409	1
														YPVKPSEEGK		2	1133.58	-1.3765	0
														REIQALcYPSIK	C7(Carba)	2	1477.79	4.48455	1
														IYFEPPLPPK		2	1200.67	1.37011	0
														VIEELKR		2	886.537	1.17133	1
														YDSYSTKEYLIK		2	1509.74	-1.49075	1
														IYFEPPLPPKK		2	1328.76	-1.33374	1
														VTYQTPAK		2	907.488	-0.0577983	0
														SDALFSYEK		2	1059.5	4.45927	0
														SATKIFLTcSK	C9(Carba)	2	1255.68	3.12767	1
														IQYDAEKVR		2	1121.59	-2.47917	1
														RIYFEPPLPPK		2	1356.76	-2.24019	1
	P0DI91	L-amino-acid oxidase (Fragments)	694.822	45.26	2	6	24	95	11.2095	4.97021				SPLEEcFQQNDYEEFLEIAR	C6(Carba)	2	2517.12	-2.18087	0
														EIQALcYPSIK	C6(Carba)	2	1321.68	0.985038	0
														RSPLEEcFQQNDYEEFLEIAR	C7(Carba)	3	2673.22	-1.93868	1
														EIQALcYPSIKK	C6(Carba)	2	1449.77	-3.56409	1
														REIQALcYPSIK	C7(Carba)	2	1477.79	4.48455	1
														SDALFSYEK		2	1059.5	4.45927	0
	P0DI84	L-amino-acid oxidase	276.67	10.74	2	3	10	484	54.7135	7.75244				HVVVVGAGmSGLSAAYVLAGAGHK	M9(Oxida)	2	2267.2	0.197946	0
														HVVVVGAGMSGLSAAYVLAGAGHK		3	2251.21	2.27432	0
														YPVKPSEEGK		2	1133.58	-1.3765	0
														RFDEIVGGmDQLPTSMYR	M9(Oxida)	2	2131.01	9.45084	1
33-2	Q91132	Cobra venom factor	1490.11	10.41	15	15	37	1642	184.4	6.4	CVF	++	0.00418022	IEEQDGNDIYVMDVLEVIK		2	2222.08	-3.58519	0
														IEEQDGNDIYVmDVLEVIK	M12(Oxida)	2	2238.08	-3.36193	0
														ATmTILTFYNAQLQEK	M3(Oxida)	2	1887.95	0.218198	0
														DLNLDITIELPDR		2	1526.81	-0.601203	0
														LNQDITVTASGDGK		2	1418.71	-3.80388	0
														ATMTILTFYNAQLQEK		2	1871.96	2.07049	0
														INYENALLAR		2	1176.64	-0.672393	0
														AcETNVDYVYK	C2(Carba)	2	1361.6	-2.54825	0
														HFEVGFIQPGSVK		2	1444.76	-1.80404	0
														VAVIIYLNK		2	1032.65	0.668498	0
														QGTDENPR		2	916.409	-2.76177	0
														VYSYYNLDEK		2	1293.6	2.3651	0
														IcIGNVcR	C2(Carba); C7(Carba)	2	991.481	0.0196379	0
														KcQEALNLK	C2(Carba)	2	1103.59	2.4433	1
														VSHSEDEcLHFK	C8(Carba)	2	1487.66	-1.17063	0
														YEVDNNmAQK	M7(Oxida)	2	1227.53	0.97257	0
														YEVDNNMAQK		2	1211.53	-3.91375	0
														DKISYIITK		2	1080.63	3.6899	1
33-3	V8P395	Glutathione peroxidase (Fragment)	466.194	24.62	6	6	17	264	29.57	8.1626	GPX	-	0.00447878	LVILGFPcNQFGK	C8(Carba)	2	1492.8	0.973236	0
														qEPGQNSEILQGIK	N-Term(Gln->)	2	1523.77	-0.660029	0
														TNVSTVKNDIIR		2	1359.76	-1.00994	1
														AKVDcYDSVK	C5(Carba)	2	1184.57	4.67763	1
														QEPGQNSEILQGIK		2	1540.8	0.82286	0
														GDVNGENEQKIYTFLK		2	1854.92	-1.13273	1
														GDVNGENEQK		2	1089.48	-0.897101	0
34-1	A0A024AXX7	P-III snake venom metalloprotease (Fragment)	256.437	4.89	2	3	8	613	68.3036	5.47803	SVMP	++	0.00527383	cGDGmVcSNR	C1(Carba); M5(Oxida); C7(Carba)	2	1171.42	-3.40094	0
														cPTDSFQR	C1(Carba)	2	1010.44	5.11104	0
														EAQcDSGEccEK	C4(Carba); C9(Carba); C10(Carba)	2	1472.51	-1.74681	0
	Q10749	Snake venom metalloproteinase-disintegrin-like mocarhagin	674.973	3.94	3	3	16	609	68.1314	6.72705				VYEmVNALNTMYR	M4(Oxida)	2	1619.76	0.35986	0
														VYEmVNALNTmYR	M4(Oxida); M11(Oxida)	2	1635.75	-0.268764	0
														SVAVVQDHSK		2	1069.57	4.06656	0
														KSVAVVQDHSK		2	1197.66	-0.954361	1
	D3TTC2	Zinc metalloproteinase-disintegrin-like atragin	910.932	23.33	1	10	24	613	69.135	6.46826				AAKDDcDLPELcTGQSAEcPTDVFQR	C6(Carba); C12(Carba); C19(Carba)	3	2983.3	4.80249	1
														NSmIcNcSISPR	M3(Oxida); C5(Carba); C7(Carba)	2	1454.62	1.78263	0
														NDNAQLLTGIDFNGTPVGLAYIGSIcNPK	C26(Carba)	3	3062.52	-3.0269	0
														LQHEAQcDSEEccEK	C7(Carba); C12(Carba); C13(Carba)	2	1922.73	-2.18068	0
														DPNYGmVEPGTK	M6(Oxida)	2	1323.59	2.72016	0
														KVYEmINTmNmIYR	M5(Oxida); M9(Oxida); M11(Oxida)	2	1853.86	-2.36165	1
														VYEmINTmNmIYR	M4(Oxida); M8(Oxida); M10(Oxida)	2	1725.77	0.716418	0
														TKPAYQFSScSVR	C10(Carba)	2	1530.74	1.75492	0
														VYEMINTmNmIYR	M8(Oxida); M10(Oxida)	2	1709.78	4.67674	0
														cPImTNQcIALR	C1(Carba); M4(Oxida); C8(Carba)	2	1492.7	-3.20376	0
														cGDGmVcSNR	C1(Carba); M5(Oxida); C7(Carba)	2	1171.42	-3.40094	0
	Q9PVK7	Zinc metalloproteinase-disintegrin-like cobrin	1080.08	26	2	11	27	600	67.6172	6.3667				AAKDDcDLPELcTGQSAEcPTDVFQR	C6(Carba); C12(Carba); C19(Carba)	3	2983.3	4.80249	1
														YIEFYmVVDNImYR	M6(Oxida); M12(Oxida)	2	1887.87	0.845292	0
														NSmIcNcSISPR	M3(Oxida); C5(Carba); C7(Carba)	2	1454.62	1.78263	0
														NDNAQLLTGIDFNGTPVGLAYIGSIcNPK	C26(Carba)	3	3062.52	-3.0269	0
														LQHEAQcDSEEccEK	C7(Carba); C12(Carba); C13(Carba)	2	1922.73	-2.18068	0
														KVYEmINTmNmIYR	M5(Oxida); M9(Oxida); M11(Oxida)	2	1853.86	-2.36165	1
														TSAAVVQDYSK		2	1168.58	-1.32465	0
														VYEmINTmNmIYR	M4(Oxida); M8(Oxida); M10(Oxida)	2	1725.77	0.716418	0
														TKPAYQFSScSVR	C10(Carba)	2	1530.74	1.75492	0
														VYEMINTmNmIYR	M8(Oxida); M10(Oxida)	2	1709.78	4.67674	0
														cPImTNQcIALR	C1(Carba); M4(Oxida); C8(Carba)	2	1492.7	-3.20376	0
														cGDGmVcSNR	C1(Carba); M5(Oxida); C7(Carba)	2	1171.42	-3.40094	0
35-1	Q10749	Snake venom metalloproteinase-disintegrin-like mocarhagin	113.15	3.78	2	2	3	609	68.1	6.73	SVMP	++	0.00856948	VYEmVNALNTmYR	M4(Oxida); M11(Oxida)	2	1635.75	1.97003	0
														SVAVVQDHSK		2	1069.56	-1.63997	0
	D3TTC2	Zinc metalloproteinase-disintegrin-like atragin	5457.76	26.75	1	16	196	613	69.1	6.47				KVYEMINTmNMIYR	M9(Oxida)	2	1821.87	-0.811606	1
														NSmIcNcSISPR	M3(Oxida); C5(Carba); C7(Carba)	2	1454.62	-2.32941	0
														LQHEAQcDSEEccEK	C7(Carba); C12(Carba); C13(Carba)	2	1922.73	-0.656963	0
														RNDNAQLLTGIDFNGTPVGLAYIGSIcNPK	C27(Carba)	3	3218.61	-3.97523	1
														VYEmINTMNMIYR	M4(Oxida)	2	1693.77	-1.16168	0
														DDcDLPELcTGQSAEcPTDVFQR	C3(Carba); C9(Carba); C16(Carba)	3	2713.13	3.06117	0
														cPIMTNQcIALR	C1(Carba); C8(Carba)	2	1476.71	1.17383	0
														TKPAYQFSScSVR	C10(Carba)	2	1530.74	0.239745	0
														NDNAQLLTGIDFNGTPVGLAYIGSIcNPK	C26(Carba)	3	3062.52	-2.24964	0
														VYEmINTmNmIYR	M4(Oxida); M8(Oxida); M10(Oxida)	2	1725.76	-0.486061	0
														cGDGMVcSNR	C1(Carba); C7(Carba)	2	1155.43	-1.92915	0
														DPNYGMVEPGTK		2	1307.59	-1.97252	0
														KVYEmINTmNmIYR	M5(Oxida); M9(Oxida); M11(Oxida)	2	1853.85	-2.62504	1
														cPImTNQcIALR	C1(Carba); M4(Oxida); C8(Carba)	2	1492.71	0.06736	0
														AAKDDcDLPELcTGQSAEcPTDVFQR	C6(Carba); C12(Carba); C19(Carba)	3	2983.28	-1.51933	1
														DPNYGmVEPGTK	M6(Oxida)	2	1323.59	-2.16785	0
														cGDGmVcSNR	C1(Carba); M5(Oxida); C7(Carba)	2	1171.43	1.18415	0
														NSMIcNcSISPR	C5(Carba); C7(Carba)	2	1438.62	-0.202058	0
														KVYEMINTmNmIYR	M9(Oxida); M11(Oxida)	2	1837.87	2.0265	1
														DScFTLNQR	C3(Carba)	2	1140.51	-0.726243	0
														VYEmINTMNmIYR	M4(Oxida); M10(Oxida)	2	1709.77	0.321622	0
														GFcTcGFNK	C3(Carba); C5(Carba)	2	1090.45	1.22801	0
														RTKPAYQFSScSVR	C11(Carba)	2	1686.83	-4.07921	1
														RNSmIcNcSISPR	M4(Oxida); C6(Carba); C8(Carba)	3	1610.72	-0.586808	1
	A8QL49	Zinc metalloproteinase-disintegrin-like BmMP	452.79	5.54	3	4	25	614	68.9	8.35				DScFTLNQR	C3(Carba)	2	1140.51	-0.726243	0
														INVQSDVK		2	902.496	2.2062	0
														FSScSVR	C4(Carba)	2	842.387	5.66291	0
														cGDGmVcSDR	C1(Carba); M5(Oxida); C7(Carba)	2	1172.41	-1.84585	0
	Q9PVK7	Zinc metalloproteinase-disintegrin-like cobrin	6637.09	37.17	7	22	228	600	67.6	6.37				YIEFYMVVDNImYR	M12(Oxida)	2	1871.87	-1.34018	0
														YIEFYmVVDNImYR	M6(Oxida); M12(Oxida)	2	1887.86	-4.78019	0
														KVYEMINTmNMIYR	M9(Oxida)	2	1821.87	-0.811606	1
														TSAAVVQDYSKSTR		2	1512.76	-1.13296	1
														NSmIcNcSISPR	M3(Oxida); C5(Carba); C7(Carba)	2	1454.62	-2.32941	0
														LQHEAQcDSEEccEK	C7(Carba); C12(Carba); C13(Carba)	2	1922.73	-0.656963	0
														RNDNAQLLTGIDFNGTPVGLAYIGSIcNPK	C27(Carba)	3	3218.61	-3.97523	1
														VYEmINTMNMIYR	M4(Oxida)	2	1693.77	-1.16168	0
														DDcDLPELcTGQSAEcPTDVFQR	C3(Carba); C9(Carba); C16(Carba)	3	2713.13	3.06117	0
														cPIMTNQcIALR	C1(Carba); C8(Carba)	2	1476.71	1.17383	0
														TSAAVVQDYSK		2	1168.58	-3.62278	0
														TKPAYQFSScSVR	C10(Carba)	2	1530.74	0.239745	0
														NDNAQLLTGIDFNGTPVGLAYIGSIcNPK	C26(Carba)	3	3062.52	-2.24964	0
														VYEmINTmNmIYR	M4(Oxida); M8(Oxida); M10(Oxida)	2	1725.76	-0.486061	0
														cGDGMVcSNR	C1(Carba); C7(Carba)	2	1155.43	-1.92915	0
														KVYEmINTmNmIYR	M5(Oxida); M9(Oxida); M11(Oxida)	2	1853.85	-2.62504	1
														cPImTNQcIALR	C1(Carba); M4(Oxida); C8(Carba)	2	1492.71	0.06736	0
														AAKDDcDLPELcTGQSAEcPTDVFQR	C6(Carba); C12(Carba); C19(Carba)	3	2983.28	-1.51933	1
														cGDGmVcSNR	C1(Carba); M5(Oxida); C7(Carba)	2	1171.43	1.18415	0
														NSMIcNcSISPR	C5(Carba); C7(Carba)	2	1438.62	-0.202058	0
														KVYEMINTmNmIYR	M9(Oxida); M11(Oxida)	2	1837.87	2.0265	1
														DScFTLNQR	C3(Carba)	2	1140.51	-0.726243	0
														VYEmINTMNmIYR	M4(Oxida); M10(Oxida)	2	1709.77	0.321622	0
														ATLDLFGEWR		2	1207.61	1.1981	0
														GFcTcGFNK	C3(Carba); C5(Carba)	2	1090.45	1.22801	0
														YLQAEKYIEFYmVVDNImYR	M12(Oxida); M18(Oxida)	3	2620.25	0.237405	1
														RTKPAYQFSScSVR	C11(Carba)	2	1686.83	-4.07921	1
														MVAITMAHEmGHNLGmNHDK	M10(Oxida); M16(Oxida)	2	2269	1.99376	0
														NQLVIKR		2	870.554	1.73808	1
														RNSmIcNcSISPR	M4(Oxida); C6(Carba); C8(Carba)	3	1610.72	-0.586808	1
														mVAITmAHEmGHNLGMNHDK	M1(Oxida); M6(Oxida); M10(Oxida)	2	2285	2.06654	0
a Coverage(%): Displays by default the percentage of the protein sequence covered by identified peptides.
b Unique peptide: Displays the number of peptide sequences unique to the protein
c Peptide: Displays the number of distinct peptide sequences in the protein.
d PSMs: Displays the total number of identified peptide sequences (peptide spectrum matches) for the protein, including those redundantly identified.
e AAs: Displays the number of amino acids of the protein.
f Family: Display the protein family of the identified protein.
g Immunoreactive to FNAV: Display the strongly positive (++), positive (+) and weakly positive or negative (-) recognition by FNAV.
