# Supplementary material for: Analysis of the efficacy of Taiwanese freeze-dried neurotoxic antivenom against Naja kaouthia, Naja siamensis and Ophiophagus hannah through proteomics and animal model approaches
Source: PLoS Negl Trop Dis. 2017 Dec 15;11(12):e0006138. doi: 10.1371/journal.pntd.0006138 (PMC5747474; doi:10.1371/journal.pntd.0006138)
Supplement: S4 Table — (XLSX) [file pntd.0006138.s009.xlsx]

## Sheet: 工作表1
S4 Table. Summary of Protein identification results of N. siamensis venom by LC-MS/MS analysis.
Gel site	Accession	Description	Score	Coveragea	Unique Peptidesb	Peptidesc	PSMsd	AAse	MW [kDa]	calc. pI	Protein Familyf	Immunoreactive to FNAV (++, +, -)g	Protein abundance (%)	Sequence	Modifications	Charge	MH+ [Da]	Delta Mass [ppm]	Missed Cleavages
4-1	P0DI91	L-amino-acid oxidase (Fragments)	515.842	56.84	2	7	19	95	11.2095	4.97021	LAAO	-	0.00543815	SPLEEcFQQNDYEEFLEIAR	C6(Carba)	2	2517.13	1.21385	0
														KFWEADGIHGGK		2	1344.67	-3.07023	1
														REIQALcYPSIK	C7(Carba)	2	1477.78	0.0239709	1
														EIQALcYPSIK	C6(Carba)	2	1321.68	1.5392	0
														SDALFSYEK		2	1059.5	0.426766	0
														RSPLEEcFQQNDYEEFLEIAR	C7(Carba)	3	2673.25	9.84256	1
														FWEADGIHGGK		2	1216.57	-1.48762	0
	R4FIJ6	LAO-Hem-2 (Fragment)	273.677	18.75	1	2	8	128	14.9078	9.14404				AGLSAAYVLAGAGHK		2	1385.75	-3.47423	0
														VTLLEASER		2	1017.56	1.43113	0
5-1	P00596	Acidic phospholipase A2 1	504.28	68.49	4	7	13	146	16.3	5.9	PLA2	++	0.0114972	TYSYEcSQGTLTcK	C6(Carba); C13(Carba)	2	1697.71	-2.4047	0
														GDNDAcAAAVcDcDR	C6(Carba); C11(Carba); C13(Carba)	2	1669.6	0.0730444	0
														LAAIcFAGAPYNNNNYNIDLK	C5(Carba)	2	2356.13	-2.14101	0
														SWWDFADYGcYcGR	C10(Carba); C12(Carba)	2	1842.7	0.286401	0
														NmIQcTVPNR	M2(Oxida); C5(Carba)	2	1248.59	2.37104	0
														GGSGTPVDDLDR		2	1188.55	1.06965	0
														ccQVHDNcYNEAEK	C1(Carba); C2(Carba); C8(Carba)	3	1826.69	-0.140349	0
	P60045	Acidic phospholipase A2 3 (Fragment)	100.55	20.63	1	2	4	126	14	5.17				GGSGTPVDDLDR		2	1188.55	1.06965	0
														TYSYEcTQGTLTcK	C6(Carba); C13(Carba)	2	1711.72	-3.75459	0
	Q92086	Acidic phospholipase A2 C	337.74	52.05	2	5	7	146	16.1	6.46				GGNNAcAAAVcDcDR	C6(Carba); C11(Carba); C13(Carba)	2	1610.61	-1.74449	0
														TYSYEcSQGTLTcK	C6(Carba); C13(Carba)	2	1697.71	-2.4047	0
														LAAIcFAGAPYNDNNYNIDLK	C5(Carba)	2	2357.12	-0.953745	0
														SWWDFADYGcYcGR	C10(Carba); C12(Carba)	2	1842.7	0.286401	0
														GGSGTPVDDLDR		2	1188.55	1.06965	0
6-1	P59275	Cobrotoxin-b	83.7752	60.66	1	4	4	61	6.93917	8.51416	3FTX (NTX)	++	0.0279093	VKPGVNLNccR	C9(Carba); C10(Carba)	2	1316.66	0.778381	0
														LEcHNQQSSQTPTTK	C3(Carba)	2	1758.8	-3.21686	0
														TcSGETNcYK	C2(Carba); C8(Carba)	2	1219.46	-6.79047	0
														TcSGETNcYKK	C2(Carba); C8(Carba)	2	1347.57	-0.165766	1
	P59276	Cobrotoxin-c	88.1597	60.66	1	4	4	61	6.85411	8.32373				VKPGVNLNccR	C9(Carba); C10(Carba)	2	1316.66	0.778381	0
														LEcHNQQSSQAPTTK	C3(Carba)	2	1728.8	-0.341846	0
														TcSGETNcYK	C2(Carba); C8(Carba)	2	1219.46	-6.79047	0
														TcSGETNcYKK	C2(Carba); C8(Carba)	2	1347.57	-0.165766	1
	Q9PSN6	Neurotoxin 3	161.551	43.55	2	2	5	62	6.95303	7.89893				LEcHDQQSSQTPTTTGcSGGETNcYK	C3(Carba); C17(Carba); C24(Carba)	2	2946.18	-2.9534	0
														LEcHDQQSSQTPTTTGcSGGETNcYKK	C3(Carba); C17(Carba); C24(Carba)	3	3074.28	-2.41756	1
6-2	P59276	Cobrotoxin-c	354.69	42.62	3	3	14	61	6.85411	8.32373	3FTX (NTX)	++	0.0166371	LEcHNQQSSQAPTTK	C3(Carba)	2	1728.79	-3.80175	0
														lEcHNQQSSQAPTTK	N-Term(Acety); C3(Carba)	2	1770.81	3.21644	0
														TcSGETNcYK	C2(Carba); C8(Carba)	2	1219.47	0.917355	0
														TcSGETNcYKK	C2(Carba); C8(Carba)	2	1347.56	-3.33628	1
7-2	P01391	Alpha-elapitoxin-Nk2a	243.313	73.24	4	4	7	71	7.82566	8.19189	3FTX (NTX)	++	0.00283979	TGVDIQccSTDNcNPFPTR	C7(Carba); C8(Carba); C13(Carba)	2	2241.93	-1.66772	0
														VDLGcAATcPTVK	C5(Carba); C9(Carba)	2	1391.66	-1.14046	0
														TWcDAFcSIR	C3(Carba); C7(Carba)	2	1315.56	1.83636	0
														cFITPDITSK	C1(Carba)	2	1181.59	-0.0436434	0
	P59276	Cobrotoxin-c	162.602	59.02	3	3	6	61	6.85411	8.32373				LEcHNQQSSQAPTTK	C3(Carba)	2	1728.79	-2.31893	0
														VKPGVNLNccR	C9(Carba); C10(Carba)	2	1316.66	2.35449	0
														TcSGETNcYK	C2(Carba); C8(Carba)	2	1219.47	-1.48507	0
	Q9PSN6	Neurotoxin 3	106.118	61.29	2	2	4	62	6.95303	7.89893				NGIEINccTTDR	C7(Carba); C8(Carba)	2	1452.62	0.842938	0
														LEcHDQQSSQTPTTTGcSGGETNcYK	C3(Carba); C17(Carba); C24(Carba)	3	2946.19	-0.88629	0
9-1	P01391	Alpha-elapitoxin-Nk2a	146.167	49.3	2	4	8	71	7.82566	8.19189	3FTX (NTX)	++	0.00939971	TWcDAFcSIR	C3(Carba); C7(Carba)	2	1315.57	9.44505	0
														VDLGcAATcPTVK	C5(Carba); C9(Carba)	2	1391.67	4.03473	0
														RVDLGcAATcPTVK	C6(Carba); C10(Carba)	2	1547.77	-0.424063	1
														DcPNGHVcYTK	C2(Carba); C8(Carba)	2	1350.55	-2.80428	0
	O93422	Long neurotoxin homolog	72.212	25.58	3	3	4	86	9.80804	8.67529				GcADTcPVR	C2(Carba); C6(Carba)	2	1035.43	0.29439	0
														EIVEccSTDKcNH	C5(Carba); C6(Carba); C11(Carba)	2	1651.65	-2.60907	1
														EIVEccSTDK	C5(Carba); C6(Carba)	2	1240.52	-2.05766	0
	E2IU01	Three-finger toxin (Fragment)	147.706	73.68	2	4	6	57	6.12365	8.1333				TGVDIQccSTDNcNPFPTRP	C7(Carba); C8(Carba); C13(Carba)	2	2339	5.9015	0
														VDLGcAATcPTVK	C5(Carba); C9(Carba)	2	1391.67	4.03473	0
														RVDLGcAATcPTVK	C6(Carba); C10(Carba)	2	1547.77	-0.424063	1
														cDGFcGNR	C1(Carba); C5(Carba)	2	985.361	-0.940806	0
10-1	P01391	Alpha-elapitoxin-Nk2a	126.5	47.89	3	3	5	71	7.8	8.19	3FTX (NTX)	-	0.00785169	TWcDAFcSIR	C3(Carba); C7(Carba)	2	1315.55	-0.854545	0
														VDLGcAATcPTVK	C5(Carba); C9(Carba)	2	1391.67	6.22759	0
														DcPNGHVcYTK	C2(Carba); C8(Carba)	2	1350.56	5.1496	0
	O93422	Long neurotoxin homolog	74.9	25.58	2	2	3	86	9.8	8.68				EIVEccSTDKcNH	C5(Carba); C6(Carba); C11(Carba)	2	1651.66	4.11656	1
														GcADTcPVR	C2(Carba); C6(Carba)	2	1035.44	6.30688	0
11-1	P01391	Alpha-elapitoxin-Nk2a	466.319	92.96	6	6	20	71	7.82566	8.19189	3FTX (NTX)	++	0.166212	TGVDIQccSTDNcNPFPTR	C7(Carba); C8(Carba); C13(Carba)	2	2241.94	3.88604	0
														TWcDAFcSIR	C3(Carba); C7(Carba)	2	1315.56	-0.297805	0
														VDLGcAATcPTVK	C5(Carba); C9(Carba)	2	1391.67	-0.438732	0
														DcPNGHVcYTK	C2(Carba); C8(Carba)	2	1350.56	1.89576	0
														RVDLGcAATcPTVK	C6(Carba); C10(Carba)	2	1547.77	-1.21275	1
														iRcFITPDITSK	N-Term(Acety); C3(Carba)	2	1492.77	-5.72405	1
12-1	P01391	Alpha-elapitoxin-Nk2a	442.374	90.14	5	5	13	71	7.82566	8.19189	3FTX (NTX)	-	0.0150498	TGVDIQccSTDNcNPFPTR	C7(Carba); C8(Carba); C13(Carba)	2	2241.93	-2.86559	0
														TWcDAFcSIR	C3(Carba); C7(Carba)	2	1315.55	-2.43198	0
														cFITPDITSK	C1(Carba)	2	1181.59	0.162978	0
														DcPNGHVcYTK	C2(Carba); C8(Carba)	2	1350.56	3.25153	0
														RVDLGcAATcPTVK	C6(Carba); C10(Carba)	2	1547.78	9.43443	1
	O42255	Weak neurotoxin 5	110.858	25.58	2	2	6	86	9.79885	8.70459				GcAATcPGTKPR	C2(Carba); C6(Carba)	2	1275.59	-1.25189	0
														DmVEccSTDR	M2(Oxida); C5(Carba); C6(Carba)	2	1288.46	0.0438098	0
														DMVEccSTDR	C5(Carba); C6(Carba)	2	1272.46	-2.70157	0
	P29180	Weak neurotoxin 6	62.1149	29.23	1	2	2	65	7.56273	8.77783				EIVQccSTDK	C5(Carba); C6(Carba)	2	1239.53	-1.06544	0
														GcADTcPVR	C2(Carba); C6(Carba)	2	1035.43	-1.12032	0
	P29181	Weak neurotoxin 7	104.33	33.85	1	2	3	65	7.6317	8.79248				GcAATcPEAKPR	C2(Carba); C6(Carba)	2	1317.6	-0.154831	0
														EIVQccSTDK	C5(Carba); C6(Carba)	2	1239.53	-1.06544	0
13-1	P01391	Alpha-elapitoxin-Nk2a	134.482	56.34	3	3	7	71	7.82566	8.19189	3FTX (NTX)	-	0.0256198	DcPNGHVcYTK	C2(Carba); C8(Carba)	2	1350.56	2.07653	0
														TWcDAFcSIR	C3(Carba); C7(Carba)	2	1315.56	0.0733544	0
														TGVDIQccSTDNcNPFPTR	C7(Carba); C8(Carba); C13(Carba)	2	2241.93	-1.34102	0
	O42255	Weak neurotoxin 5	185.062	25.58	2	2	10	86	9.79885	8.70459				GcAATcPGTKPR	C2(Carba); C6(Carba)	2	1275.59	-2.30456	0
														DMVEccSTDR	C5(Carba); C6(Carba)	2	1272.46	-1.07071	0
														DmVEccSTDR	M2(Oxida); C5(Carba); C6(Carba)	2	1288.47	3.83344	0
14-1	O42255	Weak neurotoxin 5	373.061	25.58	2	2	18	86	9.79885	8.70459	3FTX (NTX)	-	0.0491431	GcAATcPGTKPR	C2(Carba); C6(Carba)	2	1275.59	-1.34758	0
														DmVEccSTDR	M2(Oxida); C5(Carba); C6(Carba)	2	1288.47	4.59137	0
														DMVEccSTDR	C5(Carba); C6(Carba)	2	1272.47	-0.303255	0
15-2	Q5YF89	Venom nerve growth factor 2	4008.83	40.66	3	9	117	241	27.0133	6.52197	VNGF	-	0.0061581	GNTVTVMENVNLDNK		2	1647.8	-2.61378	0
														TTATDIKGNTVTVMENVNLDNK		2	2378.17	-7.42346	1
														GNTVTVMENVNLDNKVYK		2	2038.02	-2.90445	1
														GNTVTVmENVNLDNK	M7(Oxida)	2	1663.79	-2.90975	0
														IDTAcVcVITK	C5(Carba); C7(Carba)	2	1279.64	-0.709935	0
														TTATDIKGNTVTVmENVNLDNK	M14(Oxida)	2	2394.18	1.27465	1
														EDHPVHNLGEHSVcDSVSAWVTK	C14(Carba)	2	2603.18	-4.42396	0
														ALTMEGNQASWR		2	1363.64	-0.98449	0
														GIDSSHWNSYcTETDTFIK	C11(Carba)	2	2260.97	-5.6647	0
														ALTmEGNQASWR	M4(Oxida)	2	1379.64	-1.18334	0
														IDTAcVcVITKK	C5(Carba); C7(Carba)	2	1407.73	-3.67984	1
														qYFFETK	N-Term(Gln->)	2	945.434	-1.04033	0
	P61898	Venom nerve growth factor	4189.99	91.38	5	11	128	116	13.0552	6.50732				GNTVTVMENVNLDNK		2	1647.8	-2.61378	0
														TTATDIKGNTVTVMENVNLDNK		2	2378.17	-7.42346	1
														GNTVTVMENVNLDNKVYK		2	2038.02	-2.90445	1
														GNTVTVmENVNLDNK	M7(Oxida)	2	1663.79	-2.90975	0
														IETAcVcVITK	C5(Carba); C7(Carba)	2	1293.66	0.882566	0
														TTATDIKGNTVTVmENVNLDNK	M14(Oxida)	2	2394.18	1.27465	1
														IETAcVcVITKK	C5(Carba); C7(Carba)	2	1421.75	-0.9995	1
														EDHPVHNLGEHSVcDSVSAWVTK	C14(Carba)	2	2603.18	-4.42396	0
														ALTMEGNQASWR		2	1363.64	-0.98449	0
														GIDSSHWNSYcTETDTFIK	C11(Carba)	2	2260.97	-5.6647	0
														ALTmEGNQASWR	M4(Oxida)	2	1379.64	-1.18334	0
														FIRIETAcVcVITK	C8(Carba); C10(Carba)	3	1709.91	1.01158	1
														cKNPNPEPSGcR	C1(Carba); C11(Carba)	2	1415.62	1.65027	1
														NPNPEPSGcR	C9(Carba)	2	1127.49	-0.297784	0
15-3	P01391	Alpha-elapitoxin-Nk2a	216.255	47.89	3	3	6	71	7.82566	8.19189	3FTX (NTX)	-		TWcDAFcSIR	C3(Carba); C7(Carba)	2	1315.55	-1.13292	0
														VDLGcAATcPTVK	C5(Carba); C9(Carba)	2	1391.67	2.28044	0
														DcPNGHVcYTK	C2(Carba); C8(Carba)	2	1350.55	-4.34084	0
	P82935	Tryptophan-containing weak neurotoxin	74.0535	34.88	1	2	3	86	9.90789	8.42627				NGEKIcFK	C6(Carba)	2	995.501	2.62238	1
														GcADTcPVGKPYEmIEccSTDK	C2(Carba); C6(Carba); M14(Oxida); C17(Carba); C18(Carba)	3	2594.05	4.45054	0
	O42256	Weak neurotoxin 6	415.696	36.05	3	3	22	86	9.79983	8.57275				GcAATcPGTKPR	C2(Carba); C6(Carba)	2	1275.59	1.04484	0
														DMVEccSTDR	C5(Carba); C6(Carba)	2	1272.46	-0.686984	0
														DmVEccSTDR	M2(Oxida); C5(Carba); C6(Carba)	2	1288.46	-2.70369	0
														FQTcRDGEK	C4(Carba)	2	1140.51	-1.59126	1
	P29181	Weak neurotoxin 7	58.3665	32.31	2	2	2	65	7.6317	8.79248				FQIcRDGEK	C4(Carba)	2	1152.55	0.426394	1
														GcAATcPEAKPR	C2(Carba); C6(Carba)	2	1317.6	0.401043	0
	P25679	Weak toxin CM-9a	279.88	40.63	2	3	16	64	7.4325	8.49951				NGEKIcFK	C6(Carba)	2	995.501	2.62238	1
														LTcLNcPEMFcGK	C3(Carba); C6(Carba); C11(Carba)	2	1629.69	-2.56314	0
														LTcLNcPEmFcGKFQIcR	C3(Carba); C6(Carba); M9(Oxida); C11(Carba); C17(Carba)	3	2350.03	-0.404309	1
16-1	P00596	Acidic phospholipase A2 1	957.828	68.49	3	7	25	146	16.2603	5.89697	PLA2	+	0.00602901	TYSYEcSQGTLTcK	C6(Carba); C13(Carba)	2	1697.71	-0.319514	0
														GDNDAcAAAVcDcDR	C6(Carba); C11(Carba); C13(Carba)	2	1669.6	0.657952	0
														SWWDFADYGcYcGR	C10(Carba); C12(Carba)	2	1842.71	4.39359	0
														ccQVHDNcYNEAEK	C1(Carba); C2(Carba); C8(Carba)	2	1826.68	-2.40508	0
														LAAIcFAGAPYNNNNYNIDLK	C5(Carba)	2	2356.15	3.03994	0
														GGSGTPVDDLDR		2	1188.55	2.81564	0
														NmIQcTVPNR	M2(Oxida); C5(Carba)	2	1248.58	1.39337	0
	Q9I900	Acidic phospholipase A2 D	617.152	54.11	2	6	17	146	16.0862	5.89697				TYSYEcSQGTLTcK	C6(Carba); C13(Carba)	2	1697.71	-0.319514	0
														SWWDFADYGcYcGR	C10(Carba); C12(Carba)	2	1842.71	4.39359	0
														GGNDAcAAAVcDcDR	C6(Carba); C11(Carba); C13(Carba)	2	1611.6	0.9007	0
														ccQVHDNcYGEAEK	C1(Carba); C2(Carba); C8(Carba)	2	1769.66	-1.59961	0
														GGSGTPVDDLDR		2	1188.55	2.81564	0
														NmIQcTVPNR	M2(Oxida); C5(Carba)	2	1248.58	1.39337	0
	P00600	Acidic phospholipase A2 DE-II	105.334	30.25	1	3	4	119	13.4178	6.99072				ccQIHDNcYGEAEK	C1(Carba); C2(Carba); C8(Carba)	2	1783.68	-1.6695	0
														GGSGTPVDDLDR		2	1188.55	2.81564	0
														NmIQcTVPNR	M2(Oxida); C5(Carba)	2	1248.58	1.39337	0
	Q92084	Neutral phospholipase A2 muscarinic inhibitor	589.563	44.52	2	5	15	146	16.1783	7.06396				TYSYEcSQGTLTcK	C6(Carba); C13(Carba)	2	1697.71	-0.319514	0
														GGNNAcAAAVcDcDR	C6(Carba); C11(Carba); C13(Carba)	2	1610.61	-1.89607	0
														ccQIHDNcYNEAEK	C1(Carba); C2(Carba); C8(Carba)	2	1840.69	-5.84887	0
														GGSGTPVDDLDR		2	1188.55	2.81564	0
														NmIQcTVPNR	M2(Oxida); C5(Carba)	2	1248.58	1.39337	0
16-2	O42255	Weak neurotoxin 5	156.843	25.58	2	2	8	86	9.79885	8.70459	3FTX (NTX)	-	0.0561348	GcAATcPGTKPR	C2(Carba); C6(Carba)	2	1275.59	-3.35723	0
														DmVEccSTDR	M2(Oxida); C5(Carba); C6(Carba)	2	1288.46	-0.998345	0
														DMVEccSTDR	C5(Carba); C6(Carba)	2	1272.47	3.24622	0
	P25679	Weak toxin CM-9a	234.558	35.94	2	2	12	64	7.4325	8.49951				LTcLNcPEMFcGK	C3(Carba); C6(Carba); C11(Carba)	2	1629.69	-0.615627	0
														LTcLNcPEmFcGK	C3(Carba); C6(Carba); M9(Oxida); C11(Carba)	2	1645.68	-1.82439	0
														EMIEccSTDK	C5(Carba); C6(Carba)	2	1272.5	5.44977	0
17-1	P00596	Acidic phospholipase A2 1	1792.91	69.86	5	9	54	146	16.2603	5.89697	PLA2	+	0.00342549	GDNDAcAAAVcDcDR	C6(Carba); C11(Carba); C13(Carba)	2	1669.6	1.53531	0
														TYSYEcSQGTLTcK	C6(Carba); C13(Carba)	2	1697.71	-0.031903	0
														GGSGTPVDDLDR		2	1188.55	-1.18986	0
														SWWDFADYGcYcGR	C10(Carba); C12(Carba)	2	1842.7	-2.23093	0
														ccQVHDNcYNEAEK	C1(Carba); C2(Carba); C8(Carba)	2	1826.68	-3.20699	0
														LAAIcFAGAPYNNNNYNIDLK	C5(Carba)	2	2356.13	-2.86634	0
														TYSYEcSQGTLTcKGDNDAcAAAVcDcDR	C6(Carba); C13(Carba); C20(Carba); C25(Carba); C27(Carba)	3	3348.29	-3.32817	1
														LAAIcFAGAPYNNNNYNIDLKAR	C5(Carba)	3	2583.27	-2.61773	1
														NmIQcTVPNR	M2(Oxida); C5(Carba)	2	1248.58	1.88221	0
														NMIQcTVPNR	C5(Carba)	2	1232.59	-0.432942	0
	P60045	Acidic phospholipase A2 3 (Fragment)	213.658	20.63	1	2	8	126	13.9591	5.17334				GGSGTPVDDLDR		2	1188.55	-1.18986	0
														TYSYEcTQGTLTcK	C6(Carba); C13(Carba)	2	1711.73	-2.68487	0
	Q9I900	Acidic phospholipase A2 D	1439.98	68.49	2	7	44	146	16.0862	5.89697				GGNDAcAAAVcDcDR	C6(Carba); C11(Carba); C13(Carba)	2	1611.6	0.824955	0
														TYSYEcSQGTLTcK	C6(Carba); C13(Carba)	2	1697.71	-0.031903	0
														GGSGTPVDDLDR		2	1188.55	-1.18986	0
														LAAIcFAGAPYNDNNYNIDLK	C5(Carba)	3	2357.13	0.904913	0
														SWWDFADYGcYcGR	C10(Carba); C12(Carba)	2	1842.7	-2.23093	0
														NmIQcTVPNR	M2(Oxida); C5(Carba)	2	1248.58	1.88221	0
														ccQVHDNcYGEAEK	C1(Carba); C2(Carba); C8(Carba)	3	1769.67	2.6695	0
														NMIQcTVPNR	C5(Carba)	2	1232.59	-0.432942	0
	P00600	Acidic phospholipase A2 DE-II	259.281	23.53	1	3	11	119	13.4178	6.99072				GGSGTPVDDLDR		2	1188.55	-1.18986	0
														NmIQcTVPNR	M2(Oxida); C5(Carba)	2	1248.58	1.88221	0
														NMIQcTVPNR	C5(Carba)	2	1232.59	-0.432942	0
														NLYQFKNmIQcTVPNR	M8(Oxida); C11(Carba)	3	2041.98	-4.92218	1
	P25498	Acidic phospholipase A2 E	795.634	39.5	1	3	25	119	13.2198	6.82959				TYSYEcSQGTLTcK	C6(Carba); C13(Carba)	2	1697.71	-0.031903	0
														GGSGTPVDDLDR		2	1188.55	-1.18986	0
														LAAIcFAGAPYNNDNYNINLK	C5(Carba)	3	2356.14	-1.42138	0
	Q92084	Neutral phospholipase A2 muscarinic inhibitor	1072.75	58.9	2	6	36	146	16.1783	7.06396				TYSYEcSQGTLTcK	C6(Carba); C13(Carba)	2	1697.71	-0.031903	0
														GGSGTPVDDLDR		2	1188.55	-1.18986	0
														LAAIcFAGAPYNDNNYNIDLK	C5(Carba)	3	2357.13	0.904913	0
														GGNNAcAAAVcDcDR	C6(Carba); C11(Carba); C13(Carba)	2	1610.6	-3.86666	0
														NmIQcTVPNR	M2(Oxida); C5(Carba)	2	1248.58	1.88221	0
														ccQIHDNcYNEAEK	C1(Carba); C2(Carba); C8(Carba)	2	1840.7	-4.1246	0
														NMIQcTVPNR	C5(Carba)	2	1232.59	-0.432942	0
17-2	P82462	Muscarinic toxin-like protein 1	1095.05	80	5	5	37	65	7.36053	8.11865	3FTX (MTX)	-	0.00755304	FLFSETTETcPDGQNVcFNQAHLIYPGK	C10(Carba); C17(Carba)	3	3273.52	7.02973	0
														EKFLFSETTETcPDGQNVcFNQAHLIYPGK	C12(Carba); C19(Carba)	3	3530.63	-2.81643	1
														LQNRDVIFccSTDK	C9(Carba); C10(Carba)	2	1755.81	-0.894741	1
														GcAATcPKLQNR	C2(Carba); C6(Carba)	2	1375.66	1.45664	1
														DVIFccSTDK	C5(Carba); C6(Carba)	2	1244.53	-0.0218943	0
18-2	P00596	Acidic phospholipase A2 1	10685.9	76.03	5	11	284	146	16.2603	5.89697	PLA2	++	0.0432654	SWWDFADYGcYcGR	C10(Carba); C12(Carba)	2	1842.7	-1.10475	0
														TYSYEcSQGTLTcK	C6(Carba); C13(Carba)	2	1697.71	-1.39806	0
														GDNDAcAAAVcDcDR	C6(Carba); C11(Carba); C13(Carba)	2	1669.6	-1.09677	0
														TYSYEcSQGTLTcKGDNDAcAAAVcDcDR	C6(Carba); C13(Carba); C20(Carba); C25(Carba); C27(Carba)	3	3348.28	-4.75002	1
														LAAIcFAGAPYNNNNYNIDLK	C5(Carba)	2	2356.13	-3.38444	0
														ccQVHDNcYNEAEK	C1(Carba); C2(Carba); C8(Carba)	2	1826.69	-0.734423	0
														GGSGTPVDDLDR		2	1188.55	2.0967	0
														cWPYFKTYSYEcSQGTLTcK	C1(Carba); C12(Carba); C19(Carba)	2	2579.09	-3.59007	1
														LAAIcFAGAPYNNNNYNIDLKAR	C5(Carba)	2	2583.27	-2.0691	1
														ccQVHDNcYNEAEKISR	C1(Carba); C2(Carba); C8(Carba)	3	2182.91	0.136086	1
														NmIQcTVPNR	M2(Oxida); C5(Carba)	2	1248.59	3.15317	0
														NMIQcTVPNR	C5(Carba)	2	1232.59	-0.73005	0
	P60044	Acidic phospholipase A2 2 (Fragment)	2862.61	50	1	4	91	126	14.0631	6.02393				SWWDFADYGcYcGR	C10(Carba); C12(Carba)	2	1842.7	-1.10475	0
														ccQVHDNcYNEAEK	C1(Carba); C2(Carba); C8(Carba)	2	1826.69	-0.734423	0
														GGSGTPVDDLDR		2	1188.55	2.0967	0
														LAAIcFAGAPYNDNNYNIDLQAR	C5(Carba)	3	2584.25	9.54731	0
	P60045	Acidic phospholipase A2 3 (Fragment)	1250.68	20.63	1	2	60	126	13.9591	5.17334				GGSGTPVDDLDR		2	1188.55	2.0967	0
														TYSYEcTQGTLTcK	C6(Carba); C13(Carba)	2	1711.73	-0.188875	0
	P07037	Acidic phospholipase A2 CM-II	553.871	25.21	2	3	32	119	13.3788	4.99561				NLYQFKNMIQcTVPNR	C11(Carba)	2	2026	-1.73835	1
														NLYQFKNmIQcTVPNR	M8(Oxida); C11(Carba)	2	2041.99	-1.98635	1
														NmIQcTVPNR	M2(Oxida); C5(Carba)	2	1248.59	3.15317	0
														NMIQcTVPNR	C5(Carba)	2	1232.59	-0.73005	0
														ccQTHDNcYSEAEK	C1(Carba); C2(Carba); C8(Carba)	2	1801.65	-2.76406	0
	Q9I900	Acidic phospholipase A2 D	5753.77	64.38	1	8	139	146	16.0862	5.89697				SWWDFADYGcYcGR	C10(Carba); C12(Carba)	2	1842.7	-1.10475	0
														GGNDAcAAAVcDcDR	C6(Carba); C11(Carba); C13(Carba)	2	1611.6	3.40028	0
														TYSYEcSQGTLTcK	C6(Carba); C13(Carba)	2	1697.71	-1.39806	0
														LAAIcFAGAPYNDNNYNIDLKAR	C5(Carba)	3	2584.26	0.638225	1
														GGSGTPVDDLDR		2	1188.55	2.0967	0
														LAAIcFAGAPYNDNNYNIDLK	C5(Carba)	2	2357.13	2.56782	0
														cWPYFKTYSYEcSQGTLTcK	C1(Carba); C12(Carba); C19(Carba)	2	2579.09	-3.59007	1
														NmIQcTVPNR	M2(Oxida); C5(Carba)	2	1248.59	3.15317	0
														NMIQcTVPNR	C5(Carba)	2	1232.59	-0.73005	0
	P25498	Acidic phospholipase A2 E	3326.96	39.5	1	3	76	119	13.2198	6.82959				TYSYEcSQGTLTcK	C6(Carba); C13(Carba)	2	1697.71	-1.39806	0
														LAAIcFAGAPYNNDNYNINLK	C5(Carba)	2	2356.14	0.0349958	0
														GGSGTPVDDLDR		2	1188.55	2.0967	0
	Q92084	Neutral phospholipase A2 muscarinic inhibitor	4309.98	66.44	3	9	123	146	16.1783	7.06396				GGNNAcAAAVcDcDR	C6(Carba); C11(Carba); C13(Carba)	2	1610.6	-5.98884	0
														TYSYEcSQGTLTcK	C6(Carba); C13(Carba)	2	1697.71	-1.39806	0
														LAAIcFAGAPYNDNNYNIDLKAR	C5(Carba)	3	2584.26	0.638225	1
														GGSGTPVDDLDR		2	1188.55	2.0967	0
														LAAIcFAGAPYNDNNYNIDLK	C5(Carba)	2	2357.13	2.56782	0
														cWPYFKTYSYEcSQGTLTcK	C1(Carba); C12(Carba); C19(Carba)	2	2579.09	-3.59007	1
														ccQIHDNcYNEAEK	C1(Carba); C2(Carba); C8(Carba)	2	1840.7	-3.46143	0
														NmIQcTVPNR	M2(Oxida); C5(Carba)	2	1248.59	3.15317	0
														NMIQcTVPNR	C5(Carba)	2	1232.59	-0.73005	0
														ccQIHDNcYNEAEKISR	C1(Carba); C2(Carba); C8(Carba)	3	2196.92	0.790609	1
18-3	P60305	Cytotoxin 1	218.838	78.33	2	6	11	60	6.69634	8.83643	3FTX (CTX)	-	0.00285333	TcPAGKNLcYK	C2(Carba); C9(Carba)	2	1311.62	-1.298	1
														YVccNTDR	C3(Carba); C4(Carba)	2	1087.43	-0.408811	0
														MFMMSDLTIPVK		2	1412.69	-3.67543	0
														GcIDVcPK	C2(Carba); C6(Carba)	2	948.427	-0.854872	0
														GcIDVcPKNSLLVK	C2(Carba); C6(Carba)	2	1602.83	-0.845977	1
														YVccNTDRcN	C3(Carba); C4(Carba); C9(Carba)	2	1361.5	-2.46041	1
	P60301	Cytotoxin 3	406.694	65.43	4	9	21	81	9.03174	8.99756				mFMVATPK	M1(Oxida)	2	940.463	-0.474465	0
														TcPAGKNLcYK	C2(Carba); C9(Carba)	2	1311.62	-1.298	1
														mFmVATPK	M1(Oxida); M3(Oxida)	2	956.459	0.506444	0
														GcIDVcPKSSLLVK	C2(Carba); C6(Carba)	2	1575.82	-1.68991	1
														SSLLVKYVccNTDR	C9(Carba); C10(Carba)	2	1714.82	-2.0868	1
														YVccNTDR	C3(Carba); C4(Carba)	2	1087.43	-0.408811	0
														cNKLVPLFYK	C1(Carba)	2	1281.7	0.956212	1
														MFMVATPK		2	924.469	0.623384	0
														GcIDVcPK	C2(Carba); C6(Carba)	2	948.427	-0.854872	0
														YVccNTDRcN	C3(Carba); C4(Carba); C9(Carba)	2	1361.5	-2.46041	1
														NLcYKMFMVATPK	C3(Carba)	2	1602.78	-2.24617	1
	P01446	Cytotoxin 3	224.315	71.67	3	6	11	60	6.71238	9.15869				TcPAGKNLcYK	C2(Carba); C9(Carba)	2	1311.62	-1.298	1
														YVccNTDR	C3(Carba); C4(Carba)	2	1087.43	-0.408811	0
														LIPLAYKTcPAGK	C9(Carba)	2	1431.8	-2.55159	1
														YVccNTDRcN	C3(Carba); C4(Carba); C9(Carba)	2	1361.5	-2.46041	1
														mFmVSNK	M1(Oxida); M3(Oxida)	2	888.395	-0.43018	0
														GcIDAcPK	C2(Carba); C6(Carba)	2	920.396	-0.693955	0
														mFMVSNK	M1(Oxida)	2	872.399	-1.57475	0
	P14541	Cytotoxin homolog	108.736	33.87	2	2	4	62	6.98957	9.14404				cHNTQLPFIYK	C1(Carba)	2	1420.7	-2.36646	0
														YVccSTDKcN	C3(Carba); C4(Carba); C9(Carba)	2	1306.48	-2.22077	1
	P60311	Cytotoxin KJC3	687.172	86.67	2	7	25	60	6.7483	8.66064				MFMVSDLTVPVKR		2	1522.81	-2.51914	1
														mFmVSDLTVPVK	M1(Oxida); M3(Oxida)	2	1398.7	-2.16472	0
														mFmVSDLTVPVKR	M1(Oxida); M3(Oxida)	2	1554.8	-1.27022	1
														MFmVSDLTVPVK	M3(Oxida)	2	1382.7	-2.42138	0
														MFMVSDLTVPVK		2	1366.71	-1.88019	0
														mFMVSDLTVPVKR	M1(Oxida)	2	1538.8	-1.41222	1
														TcPAGKNLcYK	C2(Carba); C9(Carba)	2	1311.62	-1.298	1
														YVccNTDR	C3(Carba); C4(Carba)	2	1087.43	-0.408811	0
														cNKLVPLFYK	C1(Carba)	2	1281.7	0.956212	1
														GcIDVcPK	C2(Carba); C6(Carba)	2	948.427	-0.854872	0
														YVccNTDRcN	C3(Carba); C4(Carba); C9(Carba)	2	1361.5	-2.46041	1
19-1	P00596	Acidic phospholipase A2 1	7643.99	66.44	1	10	195	146	16.2603	5.89697	PLA2	++	0.0393368	GDNDAcAAAVcDcDR	C6(Carba); C11(Carba); C13(Carba)	2	1669.59	-5.19115	0
														SWWDFADYGcYcGR	C10(Carba); C12(Carba)	2	1842.7	-2.03219	0
														TYSYEcSQGTLTcK	C6(Carba); C13(Carba)	2	1697.71	-0.679028	0
														LAAIcFAGAPYNNNNYNIDLK	C5(Carba)	2	2356.13	-2.14101	0
														LAAIcFAGAPYNNNNYNIDLKAR	C5(Carba)	2	2583.27	-1.40754	1
														cWPYFKTYSYEcSQGTLTcK	C1(Carba); C12(Carba); C19(Carba)	2	2579.1	-2.73812	1
														NMIQcTVPNR	C5(Carba)	2	1232.59	-0.432942	0
														GGSGTPVDDLDR		2	1188.55	-0.57363	0
														NmIQcTVPNR	M2(Oxida); C5(Carba)	2	1248.58	-0.0731314	0
														ISRcWPYFK	C4(Carba)	2	1256.61	-9.19349	1
														NmIQcTVPNRSWWDFADYGcYcGR	M2(Oxida); C5(Carba); C20(Carba); C22(Carba)	3	3072.27	0.426382	1
	P00597	Acidic phospholipase A2 2	9560.5	53.42	2	7	202	146	16.0052	6.45557				GGNNAcAAAVcDcDR	C6(Carba); C11(Carba); C13(Carba)	2	1610.6	-6.3678	0
														SWWDFADYGcYcGR	C10(Carba); C12(Carba)	2	1842.7	-2.03219	0
														TYSYEcSQGTLTcK	C6(Carba); C13(Carba)	2	1697.71	-0.679028	0
														LAAIcFAGAPYNNNNYNIDLK	C5(Carba)	2	2356.13	-2.14101	0
														LAAIcFAGAPYNNNNYNIDLKAR	C5(Carba)	2	2583.27	-1.40754	1
														TYSYEcSQGTLTcKGGNNAcAAAVcDcDR	C6(Carba); C13(Carba); C20(Carba); C25(Carba); C27(Carba)	3	3289.3	-2.86889	1
														GGSGTPVDDLDR		2	1188.55	-0.57363	0
	P60045	Acidic phospholipase A2 3 (Fragment)	1566.57	20.63	1	2	61	126	13.9591	5.17334				TYSYEcTQGTLTcK	C6(Carba); C13(Carba)	2	1711.73	0.167695	0
														GGSGTPVDDLDR		2	1188.55	-0.57363	0
	Q9I900	Acidic phospholipase A2 D	6504.39	76.03	4	11	157	146	16.0862	5.89697				GGNDAcAAAVcDcDR	C6(Carba); C11(Carba); C13(Carba)	2	1611.6	0.74921	0
														SWWDFADYGcYcGR	C10(Carba); C12(Carba)	2	1842.7	-2.03219	0
														TYSYEcSQGTLTcK	C6(Carba); C13(Carba)	2	1697.71	-0.679028	0
														ccQVHDNcYGEAEK	C1(Carba); C2(Carba); C8(Carba)	2	1769.66	-2.91022	0
														LAAIcFAGAPYNDNNYNIDLK	C5(Carba)	3	2357.13	3.77912	0
														cWPYFKTYSYEcSQGTLTcK	C1(Carba); C12(Carba); C19(Carba)	2	2579.1	-2.73812	1
														NMIQcTVPNR	C5(Carba)	2	1232.59	-0.432942	0
														GGSGTPVDDLDR		2	1188.55	-0.57363	0
														LAAIcFAGAPYNDNNYNIDLKAR	C5(Carba)	3	2584.26	0.921641	1
														NmIQcTVPNR	M2(Oxida); C5(Carba)	2	1248.58	-0.0731314	0
														ISRcWPYFK	C4(Carba)	2	1256.61	-9.19349	1
														NmIQcTVPNRSWWDFADYGcYcGR	M2(Oxida); C5(Carba); C20(Carba); C22(Carba)	3	3072.27	0.426382	1
	P00600	Acidic phospholipase A2 DE-II	1374.1	35.29	2	4	61	119	13.4178	6.99072				NLYQFKNMIQcTVPNR	C11(Carba)	2	2025.99	-3.54591	1
														NLYQFKNmIQcTVPNR	M8(Oxida); C11(Carba)	2	2041.99	-1.98635	1
														NMIQcTVPNR	C5(Carba)	2	1232.59	-0.432942	0
														GGSGTPVDDLDR		2	1188.55	-0.57363	0
														NmIQcTVPNR	M2(Oxida); C5(Carba)	2	1248.58	-0.0731314	0
														nLYQFKNmIQcTVPNR	N-Term(Acety); M8(Oxida); C11(Carba)	2	2084.01	1.71466	1
														ccQIHDNcYGEAEK	C1(Carba); C2(Carba); C8(Carba)	2	1783.68	-1.73793	0
														nLYQFKNMIQcTVPNR	N-Term(Acety); C11(Carba)	2	2068.01	-1.67348	1
	P25498	Acidic phospholipase A2 E	3471.62	39.5	1	3	80	119	13.2198	6.82959				TYSYEcSQGTLTcK	C6(Carba); C13(Carba)	2	1697.71	-0.679028	0
														LAAIcFAGAPYNNDNYNINLK	C5(Carba)	2	2356.14	0.760328	0
														GGSGTPVDDLDR		2	1188.55	-0.57363	0
19-2	P60305	Cytotoxin 1	462.372	80	2	7	25	60	6.69634	8.83643	3FTX (CTX)	-	0.00231308	MFMMSDLTIPVK		2	1412.7	-0.651091	0
														mFmMSDLTIPVK	M1(Oxida); M3(Oxida)	2	1444.68	-3.99565	0
														MFmMSDLTIPVK	M3(Oxida)	2	1428.69	-0.761408	0
														MFMmSDLTIPVKR	M4(Oxida)	2	1584.79	-2.71798	1
														GcIDVcPKNSLLVK	C2(Carba); C6(Carba)	2	1602.83	-0.998295	1
														GcIDVcPK	C2(Carba); C6(Carba)	2	948.427	-1.30535	0
														mFmmSDLTIPVK	M1(Oxida); M3(Oxida); M4(Oxida)	2	1460.68	-2.22836	0
														YVccNTDRcN	C3(Carba); C4(Carba); C9(Carba)	2	1361.5	-0.846548	1
														YVccNTDR	C3(Carba); C4(Carba)	2	1087.43	-0.970091	0
														MFmmSDLTIPVKR	M3(Oxida); M4(Oxida)	2	1600.79	-1.42317	1
														TcPAGKNLcYK	C2(Carba); C9(Carba)	2	1311.62	-1.76335	1
	Q98956	Cytotoxin 1b	100.201	39.51	2	4	5	81	8.88759	8.55811				mFMMSDLTVPVKR	M1(Oxida)	2	1570.79	7.84263	1
														mFMMSDLTVPVK	M1(Oxida)	2	1414.69	8.05007	0
														GcIDVcPK	C2(Carba); C6(Carba)	2	948.427	-1.30535	0
														TcPAGKNLcYK	C2(Carba); C9(Carba)	2	1311.62	-1.76335	1
	P60301	Cytotoxin 3	282.36	61.73	1	7	18	81	9.03174	8.99756				LVPLFYKTcPAGK	C9(Carba)	2	1493.82	0.234269	1
														MFMVATPK		2	924.467	-1.75341	0
														mFMVATPK	M1(Oxida)	2	940.463	-0.604263	0
														GcIDVcPK	C2(Carba); C6(Carba)	2	948.427	-1.30535	0
														mFmVATPK	M1(Oxida); M3(Oxida)	2	956.457	-1.34416	0
														YVccNTDRcN	C3(Carba); C4(Carba); C9(Carba)	2	1361.5	-0.846548	1
														YVccNTDR	C3(Carba); C4(Carba)	2	1087.43	-0.970091	0
														SSLLVKYVccNTDR	C9(Carba); C10(Carba)	2	1714.82	-1.58851	1
														TcPAGKNLcYK	C2(Carba); C9(Carba)	2	1311.62	-1.76335	1
	P01446	Cytotoxin 3	195.889	71.67	3	6	16	60	6.71238	9.15869				YVccNTDRcN	C3(Carba); C4(Carba); C9(Carba)	2	1361.5	-0.846548	1
														YVccNTDR	C3(Carba); C4(Carba)	2	1087.43	-0.970091	0
														TcPAGKNLcYK	C2(Carba); C9(Carba)	2	1311.62	-1.76335	1
														GcIDAcPK	C2(Carba); C6(Carba)	2	920.396	-0.959211	0
														mFMVSNK	M1(Oxida)	2	872.399	-1.50479	0
														LIPLAYKTcPAGK	C9(Carba)	2	1431.8	-1.86954	1
														mFmVSNK	M1(Oxida); M3(Oxida)	2	888.394	-1.59813	0
	Q98959	Cytotoxin 3a	295.378	61.73	0	7	18	81	9.05875	8.99756				LVPLFYKTcPAGK	C9(Carba)	2	1493.82	0.234269	1
														GcIDVcPKNSLLVK	C2(Carba); C6(Carba)	2	1602.83	-0.998295	1
														MFMVATPK		2	924.467	-1.75341	0
														mFMVATPK	M1(Oxida)	2	940.463	-0.604263	0
														GcIDVcPK	C2(Carba); C6(Carba)	2	948.427	-1.30535	0
														mFmVATPK	M1(Oxida); M3(Oxida)	2	956.457	-1.34416	0
														YVccNTDRcN	C3(Carba); C4(Carba); C9(Carba)	2	1361.5	-0.846548	1
														YVccNTDR	C3(Carba); C4(Carba)	2	1087.43	-0.970091	0
														TcPAGKNLcYK	C2(Carba); C9(Carba)	2	1311.62	-1.76335	1
	P14541	Cytotoxin homolog	78.7771	33.87	2	2	3	62	6.98957	9.14404				cHNTQLPFIYK	C1(Carba)	2	1420.7	-1.59316	0
														YVccSTDKcN	C3(Carba); C4(Carba); C9(Carba)	2	1306.48	-3.34199	1
	P60311	Cytotoxin KJC3	580.487	81.67	2	7	25	60	6.7483	8.66064				mFmVSDLTVPVK	M1(Oxida); M3(Oxida)	2	1398.7	-2.16472	0
														mFMVSDLTVPVK	M1(Oxida)	2	1382.7	-1.36198	0
														MFMVSDLTVPVK		2	1366.71	-1.34429	0
														mFMVSDLTVPVKR	M1(Oxida)	2	1538.81	-1.09491	1
														MFMVSDLTVPVKR		2	1522.81	-1.47704	1
														LVPLFYKTcPAGK	C9(Carba)	2	1493.82	0.234269	1
														mFmVSDLTVPVKR	M1(Oxida); M3(Oxida)	2	1554.8	-3.46856	1
														GcIDVcPK	C2(Carba); C6(Carba)	2	948.427	-1.30535	0
														YVccNTDRcN	C3(Carba); C4(Carba); C9(Carba)	2	1361.5	-0.846548	1
														YVccNTDR	C3(Carba); C4(Carba)	2	1087.43	-0.970091	0
														TcPAGKNLcYK	C2(Carba); C9(Carba)	2	1311.62	-1.76335	1
20-2	P00596	Acidic phospholipase A2 1	6286.7	76.03	4	10	157	146	16.2603	5.89697	PLA2	++	0.0306361	GDNDAcAAAVcDcDR	C6(Carba); C11(Carba); C13(Carba)	2	1669.6	-1.16989	0
														TYSYEcSQGTLTcK	C6(Carba); C13(Carba)	2	1697.71	-3.26754	0
														SWWDFADYGcYcGR	C10(Carba); C12(Carba)	2	1842.7	-0.376052	0
														LAAIcFAGAPYNNNNYNIDLK	C5(Carba)	2	2356.14	-1.41567	0
														GGSGTPVDDLDR		2	1188.55	0.556128	0
														ccQVHDNcYNEAEK	C1(Carba); C2(Carba); C8(Carba)	2	1826.68	-4.34304	0
														NmIQcTVPNR	M2(Oxida); C5(Carba)	2	1248.58	0.513471	0
														NMIQcTVPNR	C5(Carba)	2	1232.59	-1.12619	0
														ISRcWPYFK	C4(Carba)	2	1256.61	-9.38778	1
														cWPYFKTYSYEcSQGTLTcK	C1(Carba); C12(Carba); C19(Carba)	3	2579.1	-2.41202	1
														LAAIcFAGAPYNNNNYNIDLKAR	C5(Carba)	3	2583.28	-0.633052	1
	P60045	Acidic phospholipase A2 3 (Fragment)	1215.18	20.63	1	2	52	126	13.9591	5.17334				GGSGTPVDDLDR		2	1188.55	0.556128	0
														TYSYEcTQGTLTcK	C6(Carba); C13(Carba)	2	1711.73	-1.18727	0
	Q9I900	Acidic phospholipase A2 D	5956.53	76.03	2	10	161	146	16.0862	5.89697				TYSYEcSQGTLTcK	C6(Carba); C13(Carba)	2	1697.71	-3.26754	0
														SWWDFADYGcYcGR	C10(Carba); C12(Carba)	2	1842.7	-0.376052	0
														ccQVHDNcYGEAEK	C1(Carba); C2(Carba); C8(Carba)	2	1769.67	-1.04778	0
														GGNDAcAAAVcDcDR	C6(Carba); C11(Carba); C13(Carba)	2	1611.59	0.218995	0
														GGSGTPVDDLDR		2	1188.55	0.556128	0
														LAAIcFAGAPYNDNNYNIDLKAR	C5(Carba)	3	2584.26	1.34676	1
														LAAIcFAGAPYNDNNYNIDLK	C5(Carba)	2	2357.13	2.15352	0
														NmIQcTVPNR	M2(Oxida); C5(Carba)	2	1248.58	0.513471	0
														NMIQcTVPNR	C5(Carba)	2	1232.59	-1.12619	0
														ISRcWPYFK	C4(Carba)	2	1256.61	-9.38778	1
														cWPYFKTYSYEcSQGTLTcK	C1(Carba); C12(Carba); C19(Carba)	3	2579.1	-2.41202	1
	P00600	Acidic phospholipase A2 DE-II	1109.04	35.29	2	4	53	119	13.4178	6.99072				NLYQFKNMIQcTVPNR	C11(Carba)	2	2025.99	-2.52162	1
														GGSGTPVDDLDR		2	1188.55	0.556128	0
														NLYQFKNmIQcTVPNR	M8(Oxida); C11(Carba)	2	2041.99	-1.68745	1
														NmIQcTVPNR	M2(Oxida); C5(Carba)	2	1248.58	0.513471	0
														NMIQcTVPNR	C5(Carba)	2	1232.59	-1.12619	0
														ccQIHDNcYGEAEK	C1(Carba); C2(Carba); C8(Carba)	2	1783.68	-2.217	0
	P25498	Acidic phospholipase A2 E	3046.27	39.5	1	3	67	119	13.2198	6.82959				TYSYEcSQGTLTcK	C6(Carba); C13(Carba)	2	1697.71	-3.26754	0
														GGSGTPVDDLDR		2	1188.55	0.556128	0
														LAAIcFAGAPYNNDNYNINLK	C5(Carba)	3	2356.13	-2.27624	0
	P00599	Basic phospholipase A2 1	39.67	7.63	1	1	1	118	13.4639	7.41553				GTPVDDLDR		2	987.474	-0.300512	0
	Q8UW08	Basic phospholipase A2	54.56	9.59	1	1	1	146	16.1034	7.40088				ccQIHDDcYGEAEK	C1(Carba); C2(Carba); C8(Carba)	2	1784.67	3.72869	0
	P14615	Neutral phospholipase A2 3	19.31	11.67	1	1	1	120	13.4159	5.52881				ccKVHDDcYGDAEK	C1(Carba); C2(Carba); C8(Carba)	3	1756.67	-0.611078	1
	Q92084	Neutral phospholipase A2 muscarinic inhibitor	5930.97	66.44	3	10	145	146	16.1783	7.06396				GGNNAcAAAVcDcDR	C6(Carba); C11(Carba); C13(Carba)	2	1610.61	-2.04765	0
														TYSYEcSQGTLTcK	C6(Carba); C13(Carba)	2	1697.71	-3.26754	0
														GGSGTPVDDLDR		2	1188.55	0.556128	0
														LAAIcFAGAPYNDNNYNIDLKAR	C5(Carba)	3	2584.26	1.34676	1
														TYSYEcSQGTLTcKGGNNAcAAAVcDcDR	C6(Carba); C13(Carba); C20(Carba); C25(Carba); C27(Carba)	3	3289.3	-3.42556	1
														LAAIcFAGAPYNDNNYNIDLK	C5(Carba)	2	2357.13	2.15352	0
														NmIQcTVPNR	M2(Oxida); C5(Carba)	2	1248.58	0.513471	0
														NMIQcTVPNR	C5(Carba)	2	1232.59	-1.12619	0
														ISRcWPYFK	C4(Carba)	2	1256.61	-9.38778	1
														ccQIHDNcYNEAEK	C1(Carba); C2(Carba); C8(Carba)	2	1840.7	-3.12984	0
														cWPYFKTYSYEcSQGTLTcK	C1(Carba); C12(Carba); C19(Carba)	3	2579.1	-2.41202	1
	G9I931	Phospholipase A2 (Fragment)	160.637	11.97	1	1	4	117	13.3759	6.68311				ccQVHDDcYGEAEK	C1(Carba); C2(Carba); C8(Carba)	2	1770.65	0.807877	0
20-3	Q98956	Cytotoxin 1b	67.7064	25.93	1	2	2	81	8.88759	8.55811	3FTX (CTX)	-	0.00513477	mFMMSDLTVPVKR	M1(Oxida)	2	1570.79	6.9878	1
														GcIDVcPK	C2(Carba); C6(Carba)	2	948.428	-0.275685	0
	P01446	Cytotoxin 3	144.835	41.67	2	4	11	60	6.71238	9.15869				YVccNTDRcN	C3(Carba); C4(Carba); C9(Carba)	2	1361.5	-1.3845	1
														YVccNTDR	C3(Carba); C4(Carba)	2	1087.43	-1.1946	0
														mFMVSNK	M1(Oxida)	2	872.402	1.43363	0
														mFmVSNK	M1(Oxida); M3(Oxida)	2	888.395	-0.0179639	0
														GcIDAcPK	C2(Carba); C6(Carba)	2	920.396	-0.0971283	0
	Q98959	Cytotoxin 3a	197.427	39.51	1	5	13	81	9.05875	8.99756				mFmVATPK	M1(Oxida); M3(Oxida)	2	956.458	-0.131693	0
														GcIDVcPK	C2(Carba); C6(Carba)	2	948.428	-0.275685	0
														mFMVATPK	M1(Oxida)	2	940.463	-0.279768	0
														YVccNTDRcN	C3(Carba); C4(Carba); C9(Carba)	2	1361.5	-1.3845	1
														MFMVATPK		2	924.468	0.0291869	0
														GcIDVcPKNSLLVK	C2(Carba); C6(Carba)	2	1602.83	-1.15061	1
														YVccNTDR	C3(Carba); C4(Carba)	2	1087.43	-1.1946	0
	P86382	Cytotoxin 7	55.8823	35	1	3	3	60	6.78736	8.80713				GcIDVcPK	C2(Carba); C6(Carba)	2	948.428	-0.275685	0
														GcIDVcPKNSLLVK	C2(Carba); C6(Carba)	2	1602.83	-1.15061	1
														mYmVSNK	M1(Oxida); M3(Oxida)	2	904.39	0.0875265	0
	P60311	Cytotoxin KJC3	498.662	51.67	2	5	19	60	6.7483	8.66064				MFMVSDLTVPVK		2	1366.71	0.62068	0
														mFmVSDLTVPVK	M1(Oxida); M3(Oxida)	2	1398.7	-1.64108	0
														mFmVSDLTVPVKR	M1(Oxida); M3(Oxida)	2	1554.8	-1.03469	1
														mFMVSDLTVPVKR	M1(Oxida)	2	1538.81	-0.380956	1
														MFMVSDLTVPVKR		2	1522.81	-1.15639	1
														mFMVSDLTVPVK	M1(Oxida)	2	1382.7	-1.97996	0
														GcIDVcPK	C2(Carba); C6(Carba)	2	948.428	-0.275685	0
														YVccNTDRcN	C3(Carba); C4(Carba); C9(Carba)	2	1361.5	-1.3845	1
														YVccNTDR	C3(Carba); C4(Carba)	2	1087.43	-1.1946	0
	Q9PS33	VC-1=CYTOTOXIN	427.617	62.71	2	6	22	59	6.71931	8.66064				MFMMSDLTIPVKR		2	1568.79	-5.51763	1
														MFMmSDLTIPVK	M4(Oxida)	2	1428.68	-7.68226	0
														MFMmSDLTIPVKR	M4(Oxida)	2	1584.8	1.90358	1
														MFmmSDLTIPVKR	M3(Oxida); M4(Oxida)	2	1600.79	-1.34691	1
														MFMMSDLTIPVK		2	1412.7	0.126593	0
														GcIDVcPK	C2(Carba); C6(Carba)	2	948.428	-0.275685	0
														YVccNTDRcN	C3(Carba); C4(Carba); C9(Carba)	2	1361.5	-1.3845	1
														mFmmSDLTIPVKR	M1(Oxida); M3(Oxida); M4(Oxida)	3	1616.79	0.252969	1
														GcIDVcPKNSLLVK	C2(Carba); C6(Carba)	2	1602.83	-1.15061	1
														mFmMSDLTIPVK	M1(Oxida); M3(Oxida)	2	1444.68	-5.00961	0
														YVccNTDR	C3(Carba); C4(Carba)	2	1087.43	-1.1946	0
21-1	P01445	Cytotoxin 2	101.587	41.67	1	4	6	60	6.74041	9.15869	3FTX (CTX)	-	0.00694713	GcIDVcPK	C2(Carba); C6(Carba)	2	948.428	-0.0826224	0
														YVccNTDRcN	C3(Carba); C4(Carba); C9(Carba)	2	1361.5	-2.01211	1
														YVccNTDR	C3(Carba); C4(Carba)	2	1087.43	-1.08235	0
														mFMVSNK	M1(Oxida)	2	872.402	1.57355	0
	P60301	Cytotoxin 3	130.057	32.1	1	4	8	81	9.03174	8.99756				mFmVATPK	M1(Oxida); M3(Oxida)	2	956.458	0.0597479	0
														GcIDVcPK	C2(Carba); C6(Carba)	2	948.428	-0.0826224	0
														mFMVATPK	M1(Oxida)	2	940.462	-0.993658	0
														YVccNTDRcN	C3(Carba); C4(Carba); C9(Carba)	2	1361.5	-2.01211	1
														YVccNTDR	C3(Carba); C4(Carba)	2	1087.43	-1.08235	0
	P60311	Cytotoxin KJC3	235.003	51.67	2	5	11	60	6.7483	8.66064				mFmVSDLTVPVK	M1(Oxida); M3(Oxida)	2	1398.69	-5.04479	0
														MFMVSDLTVPVKR		2	1522.8	-5.88593	1
														MFMVSDLTVPVK		2	1366.71	-0.272488	0
														MFmVSDLTVPVK	M3(Oxida)	2	1382.7	-2.59795	0
														GcIDVcPK	C2(Carba); C6(Carba)	2	948.428	-0.0826224	0
														YVccNTDRcN	C3(Carba); C4(Carba); C9(Carba)	2	1361.5	-2.01211	1
														YVccNTDR	C3(Carba); C4(Carba)	2	1087.43	-1.08235	0
	Q9PS33	VC-1=CYTOTOXIN	114.104	50.85	1	4	6	59	6.71931	8.66064				MFmmSDLTIPVK	M3(Oxida); M4(Oxida)	2	1444.69	-1.37626	0
														GcIDVcPK	C2(Carba); C6(Carba)	2	948.428	-0.0826224	0
														YVccNTDRcN	C3(Carba); C4(Carba); C9(Carba)	2	1361.5	-2.01211	1
														YVccNTDR	C3(Carba); C4(Carba)	2	1087.43	-1.08235	0
22-1	P00596	Acidic phospholipase A2 1	2895.57	69.86	2	10	90	146	16.2603	5.89697	PLA2	+	0.00842573	GDNDAcAAAVcDcDR	C6(Carba); C11(Carba); C13(Carba)	2	1669.6	-0.511864	0
														SWWDFADYGcYcGR	C10(Carba); C12(Carba)	2	1842.7	-1.171	0
														LAAIcFAGAPYNNNNYNIDLK	C5(Carba)	2	2356.13	-1.83015	0
														TYSYEcSQGTLTcK	C6(Carba); C13(Carba)	2	1697.71	-1.03854	0
														ccQVHDNcYNEAEK	C1(Carba); C2(Carba); C8(Carba)	2	1826.69	-2.07095	0
														TYSYEcSQGTLTcKGDNDAcAAAVcDcDR	C6(Carba); C13(Carba); C20(Carba); C25(Carba); C27(Carba)	3	3348.29	-1.5782	1
														GGSGTPVDDLDR		2	1188.55	1.58318	0
														LAAIcFAGAPYNNNNYNIDLKAR	C5(Carba)	3	2583.28	-0.633052	1
														NmIQcTVPNR	M2(Oxida); C5(Carba)	2	1248.58	0.904539	0
														NMIQcTVPNR	C5(Carba)	2	1232.59	-1.62137	0
														GGSGTPVDDLDRccQVHDNcYNEAEK	C13(Carba); C14(Carba); C20(Carba)	3	2996.21	-3.11345	1
	P00597	Acidic phospholipase A2 2	2894.57	63.01	1	9	87	146	16.0052	6.45557				GGNNAcAAAVcDcDR	C6(Carba); C11(Carba); C13(Carba)	2	1610.61	-0.910781	0
														GGNNAcAAAVcDcDRLAAIcFAGAPYNNNNYNIDLK	C6(Carba); C11(Carba); C13(Carba); C20(Carba)	3	3947.71	-5.81904	1
														SWWDFADYGcYcGR	C10(Carba); C12(Carba)	2	1842.7	-1.171	0
														LAAIcFAGAPYNNNNYNIDLK	C5(Carba)	2	2356.13	-1.83015	0
														TYSYEcSQGTLTcK	C6(Carba); C13(Carba)	2	1697.71	-1.03854	0
														ccQVHDNcYNEAEK	C1(Carba); C2(Carba); C8(Carba)	2	1826.69	-2.07095	0
														GGSGTPVDDLDR		2	1188.55	1.58318	0
														LAAIcFAGAPYNNNNYNIDLKAR	C5(Carba)	3	2583.28	-0.633052	1
														GGSGTPVDDLDRccQVHDNcYNEAEK	C13(Carba); C14(Carba); C20(Carba)	3	2996.21	-3.11345	1
	P60045	Acidic phospholipase A2 3 (Fragment)	239.542	20.63	1	2	10	126	13.9591	5.17334				TYSYEcTQGTLTcK	C6(Carba); C13(Carba)	2	1711.73	-2.25699	0
														GGSGTPVDDLDR		2	1188.55	1.58318	0
	Q9I900	Acidic phospholipase A2 D	2261.41	68.49	2	7	66	146	16.0862	5.89697				GGNDAcAAAVcDcDR	C6(Carba); C11(Carba); C13(Carba)	2	1611.6	1.73389	0
														SWWDFADYGcYcGR	C10(Carba); C12(Carba)	2	1842.7	-1.171	0
														ccQVHDNcYGEAEK	C1(Carba); C2(Carba); C8(Carba)	2	1769.67	-1.11676	0
														TYSYEcSQGTLTcK	C6(Carba); C13(Carba)	2	1697.71	-1.03854	0
														LAAIcFAGAPYNDNNYNIDLK	C5(Carba)	2	2357.12	-0.0215628	0
														GGSGTPVDDLDR		2	1188.55	1.58318	0
														NmIQcTVPNR	M2(Oxida); C5(Carba)	2	1248.58	0.904539	0
														NMIQcTVPNR	C5(Carba)	2	1232.59	-1.62137	0
	P00600	Acidic phospholipase A2 DE-II	357.087	35.29	2	4	16	119	13.4178	6.99072				GGSGTPVDDLDR		2	1188.55	1.58318	0
														ccQIHDNcYGEAEK	C1(Carba); C2(Carba); C8(Carba)	2	1783.68	-2.08012	0
														nLYQFKNMIQcTVPNR	N-Term(Acety); C11(Carba)	2	2068	-4.97906	1
														NmIQcTVPNR	M2(Oxida); C5(Carba)	2	1248.58	0.904539	0
														NMIQcTVPNR	C5(Carba)	2	1232.59	-1.62137	0
	Q92084	Neutral phospholipase A2 muscarinic inhibitor	1805.64	58.9	1	6	58	146	16.1783	7.06396				GGNNAcAAAVcDcDR	C6(Carba); C11(Carba); C13(Carba)	2	1610.61	-0.910781	0
														TYSYEcSQGTLTcK	C6(Carba); C13(Carba)	2	1697.71	-1.03854	0
														LAAIcFAGAPYNDNNYNIDLK	C5(Carba)	2	2357.12	-0.0215628	0
														GGSGTPVDDLDR		2	1188.55	1.58318	0
														ccQIHDNcYNEAEK	C1(Carba); C2(Carba); C8(Carba)	2	1840.7	-0.344509	0
														NmIQcTVPNR	M2(Oxida); C5(Carba)	2	1248.58	0.904539	0
														NMIQcTVPNR	C5(Carba)	2	1232.59	-1.62137	0
22-2	P86382	Cytotoxin 7	76.636	43.33	2	3	3	60	6.78736	8.80713	3FTX (CTX)	+	0.0688243	TcPAGKDLcYK	C2(Carba); C9(Carba)	2	1312.61	2.32137	1
														GcIDVcPK	C2(Carba); C6(Carba)	2	948.427	-0.340039	0
														LIPLAYKTcPAGK	C9(Carba)	2	1431.82	9.55473	1
	P60311	Cytotoxin KJC3	264.925	51.67	2	5	11	60	6.7483	8.66064				mFMVSDLTVPVK	M1(Oxida)	2	1382.71	3.93503	0
														mFmVSDLTVPVK	M1(Oxida); M3(Oxida)	2	1398.7	1.50079	0
														mFmVSDLTVPVKR	M1(Oxida); M3(Oxida)	2	1554.8	-2.4479	1
														mFMVSDLTVPVKR	M1(Oxida)	2	1538.8	-1.96752	1
														YVccNTDR	C3(Carba); C4(Carba)	2	1087.43	-0.745579	0
														GcIDVcPK	C2(Carba); C6(Carba)	2	948.427	-0.340039	0
														YVccNTDRcN	C3(Carba); C4(Carba); C9(Carba)	2	1361.5	-1.11552	1
	Q9PS33	VC-1=CYTOTOXIN	215.319	50.85	1	4	10	59	6.71931	8.66064				mFMMSDLTIPVK	M1(Oxida)	2	1428.7	1.03287	0
														MFMMSDLTIPVK		2	1412.7	0.731458	0
														YVccNTDR	C3(Carba); C4(Carba)	2	1087.43	-0.745579	0
														GcIDVcPK	C2(Carba); C6(Carba)	2	948.427	-0.340039	0
														YVccNTDRcN	C3(Carba); C4(Carba); C9(Carba)	2	1361.5	-1.11552	1
23-1	Q5YF89	Venom nerve growth factor 2	4116.94	41.91	4	10	125	241	27.0133	6.52197	VNGF	-	0.00613969	GNTVTVMENVNLDNK		2	1647.8	-3.42868	0
														TTATDIKGNTVTVMENVNLDNK		2	2378.18	-0.955935	1
														GNTVTVmENVNLDNK	M7(Oxida)	2	1663.79	-0.855423	0
														GNTVTVMENVNLDNKVYK		2	2038.02	-1.9461	1
														TTATDIKGNTVTVmENVNLDNK	M14(Oxida)	2	2394.18	-2.19242	1
														IDTAcVcVITK	C5(Carba); C7(Carba)	2	1279.64	1.29335	0
														IDTAcVcVITKK	C5(Carba); C7(Carba)	2	1407.73	-1.51198	1
														FIRIDTAcVcVITK	C8(Carba); C10(Carba)	2	1695.89	-0.432975	1
														ALTMEGNQASWR		2	1363.64	-1.34256	0
														ALTmEGNQASWR	M4(Oxida)	2	1379.63	-1.71423	0
														GIDSSHWNSYcTETDTFIK	C11(Carba)	2	2260.97	-3.28912	0
														QYFFETK		2	962.462	0.198861	0
														EDHPVHNLGEHSVcDSVSAWVTK	C14(Carba)	3	2603.18	-4.33534	0
	P61898	Venom nerve growth factor	4091.72	91.38	4	10	126	116	13.0552	6.50732				GNTVTVMENVNLDNK		2	1647.8	-3.42868	0
														TTATDIKGNTVTVMENVNLDNK		2	2378.18	-0.955935	1
														GNTVTVmENVNLDNK	M7(Oxida)	2	1663.79	-0.855423	0
														GNTVTVMENVNLDNKVYK		2	2038.02	-1.9461	1
														TTATDIKGNTVTVmENVNLDNK	M14(Oxida)	2	2394.18	-2.19242	1
														IETAcVcVITK	C5(Carba); C7(Carba)	2	1293.65	-0.344124	0
														ALTMEGNQASWR		2	1363.64	-1.34256	0
														ALTmEGNQASWR	M4(Oxida)	2	1379.63	-1.71423	0
														IETAcVcVITKK	C5(Carba); C7(Carba)	2	1421.75	-0.398485	1
														cKNPNPEPSGcR	C1(Carba); C11(Carba)	2	1415.61	-3.35115	1
														GIDSSHWNSYcTETDTFIK	C11(Carba)	2	2260.97	-3.28912	0
														FIRIETAcVcVITK	C8(Carba); C10(Carba)	2	1709.91	-1.15795	1
														EDHPVHNLGEHSVcDSVSAWVTK	C14(Carba)	3	2603.18	-4.33534	0
23-2	P60305	Cytotoxin 1	615.603	66.67	3	6	30	60	6.69634	8.83643	3FTX (CTX)	-	0.0176753	MFMMSDLTIPVKR		2	1568.8	0.396059	1
														mFMMSDLTIPVK	M1(Oxida)	2	1428.69	-2.04304	0
														TcPAGKNLcYK	C2(Carba); C9(Carba)	2	1311.62	-2.41483	1
														MFMMSDLTIPVK		2	1412.7	1.42273	0
														mFmMSDLTIPVK	M1(Oxida); M3(Oxida)	2	1444.69	-2.13673	0
														mFMMSDLTIPVKR	M1(Oxida)	2	1584.79	-1.79366	1
														mFmmSDLTIPVK	M1(Oxida); M3(Oxida); M4(Oxida)	2	1460.68	0.111625	0
														YVccNTDR	C3(Carba); C4(Carba)	2	1087.43	-0.408811	0
														NSLLVKYVccNTDR	C9(Carba); C10(Carba)	2	1741.83	-2.63562	1
														mFmMSDLTIPVKR	M1(Oxida); M3(Oxida)	2	1600.79	-1.11814	1
														YVccNTDRcN	C3(Carba); C4(Carba); C9(Carba)	2	1361.5	0.139696	1
	P60301	Cytotoxin 3	360.742	55.56	2	7	20	81	9.03174	8.99756				TcPAGKNLcYK	C2(Carba); C9(Carba)	2	1311.62	-2.41483	1
														SSLLVKYVccNTDR	C9(Carba); C10(Carba)	2	1714.82	-0.59191	1
														mFMVATPK	M1(Oxida)	2	940.462	-0.993658	0
														mFmVATPK	M1(Oxida); M3(Oxida)	2	956.456	-1.9823	0
														YVccNTDR	C3(Carba); C4(Carba)	2	1087.43	-0.408811	0
														cNKLVPLFYK	C1(Carba)	2	1281.7	-1.52005	1
														MFMVATPK		2	924.469	0.755427	0
														YVccNTDRcN	C3(Carba); C4(Carba); C9(Carba)	2	1361.5	0.139696	1
														LVPLFYKTcPAGK	C9(Carba)	2	1493.82	-1.23664	1
	P14541	Cytotoxin homolog	133.057	46.77	4	4	6	62	6.98957	9.14404				cHNTQLPFIYK	C1(Carba)	2	1420.7	-1.50724	0
														FPLKIPIK		2	955.632	-2.54698	1
														YVccSTDKcN	C3(Carba); C4(Carba); C9(Carba)	2	1306.48	-6.14504	1
														YVccSTDK	C3(Carba); C4(Carba)	2	1032.42	3.19618	0
	P60311	Cytotoxin KJC3	549.391	73.33	2	7	24	60	6.7483	8.66064				MFMVSDLTVPVKR		2	1522.81	0.36667	1
														mFmVSDLTVPVK	M1(Oxida); M3(Oxida)	2	1398.7	-2.252	0
														mFMVSDLTVPVK	M1(Oxida)	2	1382.7	-1.27369	0
														TcPAGKNLcYK	C2(Carba); C9(Carba)	2	1311.62	-2.41483	1
														mFMVSDLTVPVKR	M1(Oxida)	2	1538.8	-1.49155	1
														MFMVSDLTVPVK		2	1366.71	-2.32678	0
														mFmVSDLTVPVKR	M1(Oxida); M3(Oxida)	2	1554.8	-1.66278	1
														YVccNTDR	C3(Carba); C4(Carba)	2	1087.43	-0.408811	0
														cNKLVPLFYK	C1(Carba)	2	1281.7	-1.52005	1
														YVccNTDRcN	C3(Carba); C4(Carba); C9(Carba)	2	1361.5	0.139696	1
														LVPLFYKTcPAGK	C9(Carba)	2	1493.82	-1.23664	1
24-1	P82885	Thaicobrin	1216.29	48.15	6	6	40	108	12.0302	9.11475	O/V	-	0.00539021	TVENVGVSQVAPDNPER		2	1810.89	-1.93128	0
														KTVENVGVSQVAPDNPER		2	1938.98	-3.69201	1
														ADVTFDSNTAFESLVVSPDKK		2	2270.12	-0.900607	1
														ADVTFDSNTAFESLVVSPDK		2	2142.02	0.0709983	0
														TVENVGVSQVAPDNPERFDGSPcVLGSPGFR	C23(Carba)	3	3287.57	-1.8836	1
														FDGSPcVLGSPGFR	C6(Carba)	2	1495.7	0.878634	0
24-2	P0CH80	Cytotoxin 1	126.5	58.33	1	5	17	60	6.80243	9.15869	3FTX (CTX)	-	0.14487	GcIDVcPK	C2(Carba); C6(Carba)	2	948.428	0.367856	0
														YVccNTDR	C3(Carba); C4(Carba)	2	1087.43	1.27503	0
														TcPAGKNLcYK	C2(Carba); C9(Carba)	2	1311.62	1.77325	1
														YVccNTDRcN	C3(Carba); C4(Carba); C9(Carba)	2	1361.5	-0.487913	1
														NSLVLKYVccNTDR	C9(Carba); C10(Carba)	2	1741.82	-8.10203	1
	P60305	Cytotoxin 1	163.326	70	1	5	20	60	6.69634	8.83643				MFMMSDLTIPVKR		2	1568.8	1.79666	1
														mFmMSDLTIPVKR	M1(Oxida); M3(Oxida)	2	1600.81	9.86267	1
														GcIDVcPK	C2(Carba); C6(Carba)	2	948.428	0.367856	0
														YVccNTDR	C3(Carba); C4(Carba)	2	1087.43	1.27503	0
														TcPAGKNLcYK	C2(Carba); C9(Carba)	2	1311.62	1.77325	1
														YVccNTDRcN	C3(Carba); C4(Carba); C9(Carba)	2	1361.5	-0.487913	1
	P01440	Cytotoxin 2	127.347	61.67	1	5	17	60	6.75842	9.12939				GcIDVcPK	C2(Carba); C6(Carba)	2	948.428	0.367856	0
														YVccNTDR	C3(Carba); C4(Carba)	2	1087.43	1.27503	0
														MYmVATPK	M3(Oxida)	2	956.457	-1.19666	0
														TcPAGKNLcYK	C2(Carba); C9(Carba)	2	1311.62	1.77325	1
														YVccNTDRcN	C3(Carba); C4(Carba); C9(Carba)	2	1361.5	-0.487913	1
	P60301	Cytotoxin 3	192.003	45.68	1	5	24	81	9.03174	8.99756				mFMVATPK	M1(Oxida)	2	940.463	-0.0201717	0
														MFMVATPK		2	924.468	0.161231	0
														GcIDVcPK	C2(Carba); C6(Carba)	2	948.428	0.367856	0
														YVccNTDR	C3(Carba); C4(Carba)	2	1087.43	1.27503	0
														TcPAGKNLcYK	C2(Carba); C9(Carba)	2	1311.62	1.77325	1
														YVccNTDRcN	C3(Carba); C4(Carba); C9(Carba)	2	1361.5	-0.487913	1
														mFmVATPK	M1(Oxida); M3(Oxida)	2	956.459	0.506444	0
	P86382	Cytotoxin 7	59.1556	31.67	1	2	4	60	6.78736	8.80713				TcPAGKDLcYK	C2(Carba); C9(Carba)	2	1312.61	4.27433	1
														GcIDVcPK	C2(Carba); C6(Carba)	2	948.428	0.367856	0
25-1	P60311	Cytotoxin KJC3	134.993	38.33	3	3	10	60	6.7483	8.66064	3FTX (CTX)	+	0.0690295	MFMVSDLTVPVKR		2	1522.81	1.64924	1
														YVccNTDR	C3(Carba); C4(Carba)	2	1087.43	0.0402127	0
														MFmVSDLTVPVKR	M3(Oxida)	2	1538.81	3.03013	1
														YVccNTDRcN	C3(Carba); C4(Carba); C9(Carba)	2	1361.51	3.54671	1
26-2	P60305	Cytotoxin 1	679.393	78.33	4	7	35	60	6.69634	8.83643	3FTX (CTX)	-	0.00961217	mFmMSDLTIPVK	M1(Oxida); M3(Oxida)	2	1444.69	-1.29176	0
														mFMMSDLTIPVK	M1(Oxida)	2	1428.69	-2.04304	0
														MFMMSDLTIPVK		2	1412.7	-0.0462256	0
														mFMMSDLTIPVKR	M1(Oxida)	2	1584.79	-1.71664	1
														MFMMSDLTIPVKR		2	1568.8	-0.926733	1
														NSLLVKYVccNTDR	C9(Carba); C10(Carba)	2	1741.83	-2.84586	1
														YVccNTDR	C3(Carba); C4(Carba)	2	1087.43	2.06081	0
														mFmMSDLTIPVKR	M1(Oxida); M3(Oxida)	2	1600.79	-0.126806	1
														mFmmSDLTIPVK	M1(Oxida); M3(Oxida); M4(Oxida)	2	1460.68	0.111625	0
														cNKLIPIASK	C1(Carba)	2	1143.66	1.66215	1
														GcIDVcPK	C2(Carba); C6(Carba)	2	948.428	-0.146976	0
														mFmmSDLTIPVKR	M1(Oxida); M3(Oxida); M4(Oxida)	3	1616.78	-1.44583	1
														YVccNTDRcN	C3(Carba); C4(Carba); C9(Carba)	2	1361.5	0.408672	1
	P86541	Cytotoxin 10 (Fragment)	140.889	70	1	3	5	30	3.43774	9.02686				LVPLFYKTcPAGK	C9(Carba)	2	1493.82	-1.56351	1
														cNKLVPLFYK	C1(Carba)	2	1281.7	-0.758122	1
														TcPAGKDLcYK	C2(Carba); C9(Carba)	2	1312.6	-0.747578	1
	P60301	Cytotoxin 3	463.71	65.43	4	9	25	81	9.03174	8.99756				LVPLFYKTcPAGK	C9(Carba)	2	1493.82	-1.56351	1
														NLcYKMFMVATPK	C3(Carba)	2	1602.78	-1.71304	1
														mFMVATPK	M1(Oxida)	2	940.463	-0.604263	0
														SSLLVKYVccNTDR	C9(Carba); C10(Carba)	2	1714.82	-1.44614	1
														YVccNTDR	C3(Carba); C4(Carba)	2	1087.43	2.06081	0
														GcIDVcPKSSLLVK	C2(Carba); C6(Carba)	2	1575.82	-1.9223	1
														cNKLVPLFYK	C1(Carba)	2	1281.7	-0.758122	1
														MFMVATPK		2	924.467	-1.22523	0
														GcIDVcPK	C2(Carba); C6(Carba)	2	948.428	-0.146976	0
														YVccNTDRcN	C3(Carba); C4(Carba); C9(Carba)	2	1361.5	0.408672	1
														mFmVATPK	M1(Oxida); M3(Oxida)	2	956.458	0.0597479	0
	P14541	Cytotoxin homolog	68.1812	33.87	2	2	3	62	6.98957	9.14404				cHNTQLPFIYK	C1(Carba)	2	1420.7	-1.16355	0
														YVccSTDKcN	C3(Carba); C4(Carba); C9(Carba)	2	1306.49	-0.258654	1
	P60311	Cytotoxin KJC3	919.062	88.33	4	9	40	60	6.7483	8.66064				MFMVSDLTVPVKR		2	1522.81	-0.0341359	1
														mFMVSDLTVPVK	M1(Oxida)	2	1382.7	-1.45026	0
														mFmVSDLTVPVK	M1(Oxida); M3(Oxida)	2	1398.7	-0.157416	0
														NSALVKYVccNTDR	C9(Carba); C10(Carba)	2	1699.78	-2.80032	1
														LVPLFYKTcPAGK	C9(Carba)	2	1493.82	-1.56351	1
														GcIDVcPKNSALVK	C2(Carba); C6(Carba)	2	1560.79	-0.273238	1
														mFmVSDLTVPVKR	M1(Oxida); M3(Oxida)	2	1554.8	0.0644789	1
														mFMVSDLTVPVKR	M1(Oxida)	2	1538.81	-1.09491	1
														YVccNTDR	C3(Carba); C4(Carba)	2	1087.43	2.06081	0
														MFMVSDLTVPVK		2	1366.71	-1.61224	0
														cNKLVPLFYK	C1(Carba)	2	1281.7	-0.758122	1
														GcIDVcPK	C2(Carba); C6(Carba)	2	948.428	-0.146976	0
														YVccNTDRcN	C3(Carba); C4(Carba); C9(Carba)	2	1361.5	0.408672	1
27-1	P84805	Cysteine-rich venom protein kaouthin-1	271.203	21.76	5	5	10	239	26.8287	8.03076	CRISP	-	0.00126269	MEWYPEAASNAER		2	1553.67	1.25814	0
														mEWYPEAASNAER	M1(Oxida)	2	1569.66	-1.73916	0
														EIVDLHNSLR		2	1195.64	-1.13925	0
														VLEGIQcGESIYMSSNAR	C7(Carba)	2	2013.93	-1.32755	0
														VSPTASNmLK	M8(Oxida)	2	1063.55	0.625959	0
														RVSPTASNMLK		2	1203.65	-1.57651	1
	P84808	Cysteine-rich venom protein kaouthin-2	1131.97	41.18	8	8	24	238	26.1986	8.71924				NMLQMEWNSNAAQNAK		2	1849.83	-1.05176	0
														NmLQMEWNSNAAQNAK	M2(Oxida)	2	1865.83	0.502811	0
														NmLQmEWNSNAAQNAK	M2(Oxida); M5(Oxida)	2	1881.82	-0.239432	0
														IGcGENLFMSSQPYAWSR	C3(Carba)	2	2102.94	-2.39752	0
														IGcGENLFmSSQPYAWSR	C3(Carba); M9(Oxida)	2	2118.93	-3.32287	0
														YLYVcQYcPAGNIIGSIATPYK	C5(Carba); C8(Carba)	2	2551.24	0.610342	0
														HHNVFSNcQSLAK	C8(Carba)	3	1541.73	1.70365	0
														QNAcQTEWMK	C4(Carba)	2	1295.55	-0.241335	0
														VIQSWYDENKK		2	1409.7	-5.29714	1
														VIQSWYDENK		2	1281.61	1.12597	0
														cAAScFcR	C1(Carba); C5(Carba); C7(Carba)	2	1031.38	-1.95929	0
27-2	P60311	Cytotoxin KJC3	174.921	21.67	2	2	6	60	6.7483	8.66064	3FTX (CTX)	++	0.00153792	MFMVSDLTVPVKR		2	1522.81	-2.51914	1
														MFMVSDLTVPVK		2	1366.71	-2.05883	0
														mFMVSDLTVPVKR	M1(Oxida)	2	1538.8	-3.07811	1
														mFmVSDLTVPVK	M1(Oxida); M3(Oxida)	2	1398.7	-0.681061	0
														mFMVSDLTVPVK	M1(Oxida)	2	1382.7	-2.42138	0
	Q9PS33	VC-1=CYTOTOXIN	63.0578	22.03	2	2	2	59	6.71931	8.66064				MFMMSDLTIPVKR		2	1568.8	-0.537676	1
														MFMMSDLTIPVK		2	1412.69	-4.10748	0
28-1	P84805	Cysteine-rich venom protein kaouthin-1	277.067	17.15	3	3	6	239	26.8287	8.03076	CRISP	+	0.00100163	MEWYPEAASNAER		2	1553.67	-0.941793	0
														VLEGIQcGESIYmSSNAR	C7(Carba); M13(Oxida)	2	2029.93	-0.918781	0
														mEWYPEAASNAER	M1(Oxida)	2	1569.66	-0.728166	0
														VSPTASNmLK	M8(Oxida)	2	1063.55	-0.0627013	0
	P84808	Cysteine-rich venom protein kaouthin-2	749.079	36.55	6	6	15	238	26.1986	8.71924				NMLQMEWNSNAAQNAK		2	1849.83	-2.43755	0
														IGcGENLFMSSQPYAWSR	C3(Carba)	2	2102.94	-2.39752	0
														NmLQMEWNSNAAQNAK	M2(Oxida)	2	1865.83	-0.609402	0
														YLYVcQYcPAGNIIGSIATPYK	C5(Carba); C8(Carba)	2	2551.23	-2.6433	0
														NmLQmEWNSNAAQNAK	M2(Oxida); M5(Oxida)	2	1881.82	-0.628641	0
														IGcGENLFmSSQPYAWSR	C3(Carba); M9(Oxida)	2	2118.94	-0.327175	0
														HHNVFSNcQSLAK	C8(Carba)	3	1541.73	2.65378	0
														QNAcQTEWmK	C4(Carba); M9(Oxida)	2	1311.54	-1.94876	0
														cAAScFcR	C1(Carba); C5(Carba); C7(Carba)	2	1031.39	0.289471	0
28-2	P00596	Acidic phospholipase A2 1	370.266	52.05	1	5	10	146	16.2603	5.89697	PLA2	-	0.00197176	LAAIcFAGAPYNNNNYNIDLK	C5(Carba)	2	2356.14	-1.00119	0
														TYSYEcSQGTLTcK	C6(Carba); C13(Carba)	2	1697.71	-2.04518	0
														SWWDFADYGcYcGR	C10(Carba); C12(Carba)	2	1842.69	-3.15837	0
														GDNDAcAAAVcDcDR	C6(Carba); C11(Carba); C13(Carba)	2	1669.59	-3.07085	0
														GGSGTPVDDLDR		2	1188.55	0.453423	0
	P00597	Acidic phospholipase A2 2	376.791	52.05	1	5	10	146	16.0052	6.45557				LAAIcFAGAPYNNNNYNIDLK	C5(Carba)	2	2356.14	-1.00119	0
														GGNNAcAAAVcDcDR	C6(Carba); C11(Carba); C13(Carba)	2	1610.61	-2.04765	0
														TYSYEcSQGTLTcK	C6(Carba); C13(Carba)	2	1697.71	-2.04518	0
														SWWDFADYGcYcGR	C10(Carba); C12(Carba)	2	1842.69	-3.15837	0
														GGSGTPVDDLDR		2	1188.55	0.453423	0
29-1	Q7T1K6	Cysteine-rich venom protein natrin-1	1397.23	82.01	12	14	50	239	26.8646	7.91357	CRISP	++	0.00187363	VLEGIQcGESIYmSSNAR	C7(Carba); M13(Oxida)	2	2029.93	-1.03905	0
														MEWYPEAASNAER		2	1553.67	-0.391808	0
														mEWYPEAASNAER	M1(Oxida)	2	1569.66	-1.27255	0
														NFVYGVGANPPGSVTGHYTQIVWYQTYR		3	3174.54	-0.98819	0
														qKEIVDLHNSLR	N-Term(Gln->)	2	1434.77	-0.992504	1
														VLEGIQcGESIYMSSNAR	C7(Carba)	2	2013.94	-0.0546805	0
														TWTEIIHLWHDEYK		2	1870.91	-0.278226	0
														AGcAVSYcPSSAWSYFYVcQYcPSGNFQGK	C3(Carba); C8(Carba); C19(Carba); C22(Carba)	3	3501.44	-0.88496	0
														VSPTASNmLK	M8(Oxida)	2	1063.54	-0.521809	0
														EIVDLHNSLR		2	1195.64	0.596379	0
														QKEIVDLHNSLR		2	1451.8	-0.59196	1
														LGPPcGDcPSAcDNGLcTNPcTIYNK	C5(Carba); C8(Carba); C12(Carba); C17(Carba); C21(Carba)	2	2941.2	-2.20991	0
														SNcPAScFcR	C3(Carba); C7(Carba); C9(Carba)	2	1258.48	0.695348	0
														qSScQDDWIK	N-Term(Gln->); C4(Carba)	2	1249.52	1.35824	0
														RVSPTASNMLK		2	1203.65	0.958906	1
														QSScQDDWIK	C4(Carba)	2	1266.54	-1.10566	0
														LTNcDSLLK	C4(Carba)	2	1063.55	0.41051	0
														VSPTASNMLK		2	1047.55	1.37856	0
														RVSPTASNmLK	M9(Oxida)	2	1219.64	-5.49692	1
														WANTcSLNHSPDNLR	C5(Carba)	3	1784.81	0.0186824	0
29-2	P84805	Cysteine-rich venom protein kaouthin-1	916.727	61.51	9	9	21	239	26.8287	8.03076	CRISP	-	0.000742068	VLEGIQcGESIYMSSNAR	C7(Carba)	2	2013.93	-1.44878	0
														VLEGIQcGESIYmSSNAR	C7(Carba); M13(Oxida)	2	2029.93	-2.30189	0
														MEWYPEAASNAER		2	1553.67	0.0796061	0
														mEWYPEAASNAER	M1(Oxida)	2	1569.65	-5.70538	0
														NFVYGVGANPPGSVTGHYTQIVWYQTYR		3	3174.54	-1.10355	0
														EIVDLHNSLR		2	1195.64	-0.526677	0
														AGcAVSYcPSSAWSYFYVcQYcPSGNFQGK	C3(Carba); C8(Carba); C19(Carba); C22(Carba)	3	3501.44	-1.61708	0
														VSPTASNmLK	M8(Oxida)	2	1063.55	0.0520755	0
														SNcPAScFcR	C3(Carba); C7(Carba); C9(Carba)	2	1258.47	-1.24462	0
														QKEIVDLHNSLR		2	1451.79	-1.26462	1
														LGPPcGDcPSAcDNGLcTNPcTIYNK	C5(Carba); C8(Carba); C12(Carba); C17(Carba); C21(Carba)	3	2941.2	-1.38441	0
	P84808	Cysteine-rich venom protein kaouthin-2	772.77	36.97	7	7	16	238	26.1986	8.71924				NmLQmEWNSNAAQNAK	M2(Oxida); M5(Oxida)	2	1881.81	-4.13154	0
														NmLQMEWNSNAAQNAK	M2(Oxida)	2	1865.82	-2.70298	0
														NMLQMEWNSNAAQNAK		2	1849.83	-3.16345	0
														IGcGENLFMSSQPYAWSR	C3(Carba)	2	2102.94	-1.23657	0
														IGcGENLFmSSQPYAWSR	C3(Carba); M9(Oxida)	2	2118.93	-1.94024	0
														YLYVcQYcPAGNIIGSIATPYK	C5(Carba); C8(Carba)	2	2551.23	-2.16482	0
														HHNVFSNcQSLAK	C8(Carba)	3	1541.73	2.89131	0
														VIQSWYDENKK		2	1409.71	0.0716364	1
														cAAScFcR	C1(Carba); C5(Carba); C7(Carba)	2	1031.39	1.11796	0
														VIQSWYDENK		2	1281.61	-2.58869	0
29-3	P00597	Acidic phospholipase A2 2	391.333	52.05	5	5	9	146	16.0052	6.45557	PLA2	-	0.00271988	SWWDFADYGcYcGR	C10(Carba); C12(Carba)	2	1842.69	-3.29086	0
														GGNNAcAAAVcDcDR	C6(Carba); C11(Carba); C13(Carba)	2	1610.61	-1.82028	0
														LAAIcFAGAPYNNNNYNIDLK	C5(Carba)	2	2356.13	-2.6591	0
														TYSYEcSQGTLTcK	C6(Carba); C13(Carba)	2	1697.71	-2.11709	0
														GGSGTPVDDLDR		2	1188.55	0.145307	0
29-4	P60311	Cytotoxin KJC3	219.945	38.33	4	4	9	60	6.7483	8.66064	3FTX (CTX)	++	0.00271483	mFmVSDLTVPVK	M1(Oxida); M3(Oxida)	2	1398.7	-1.11743	0
														MFMVSDLTVPVKR		2	1522.81	-2.03817	1
														MFMVSDLTVPVK		2	1366.71	-1.43361	0
														mFmVSDLTVPVKR	M1(Oxida); M3(Oxida)	2	1554.8	-1.34874	1
														YVccNTDR	C3(Carba); C4(Carba)	2	1087.43	-0.521067	0
														YVccNTDRcN	C3(Carba); C4(Carba); C9(Carba)	2	1361.5	-2.10177	1
30-1	Q7T1K6	Cysteine-rich venom protein natrin-1	10866.1	82.01	15	17	366	239	26.8646	7.91357	CRISP	++	0.0169514	VLEGIQcGESIYMSSNAR	C7(Carba)	2	2013.94	-0.539583	0
														VLEGIQcGESIYmSSNAR	C7(Carba); M13(Oxida)	2	2029.93	-3.02352	0
														MEWYPEAASNAER		2	1553.67	-1.64892	0
														NFVYGVGANPPGSVTGHYTQIVWYQTYR		2	3174.54	-0.387934	0
														AGcAVSYcPSSAWSYFYVcQYcPSGNFQGK	C3(Carba); C8(Carba); C19(Carba); C22(Carba)	3	3501.43	-3.18592	0
														mEWYPEAASNAER	M1(Oxida)	2	1569.66	-2.05023	0
														qKEIVDLHNSLR	N-Term(Gln->)	2	1434.77	-2.01347	1
														TWTEIIHLWHDEYK		2	1870.91	-2.7576	0
														WANTcSLNHSPDNLR	C5(Carba)	2	1784.81	-1.95721	0
														EIVDLHNSLR		2	1195.64	-1.24135	0
														SNcPAScFcR	C3(Carba); C7(Carba); C9(Carba)	2	1258.47	-1.92361	0
														QKEIVDLHNSLR		2	1451.79	-1.76911	1
														VSPTASNMLKMEWYPEAASNAER		3	2582.2	0.54361	1
														LGPPcGDcPSAcDNGLcTNPcTIYNK	C5(Carba); C8(Carba); C12(Carba); C17(Carba); C21(Carba)	2	2941.2	-2.0439	0
														VSPTASNmLK	M8(Oxida)	2	1063.55	0.740736	0
														LTNcDSLLK	C4(Carba)	2	1063.55	0.0661793	0
														VSPTASNMLKmEWYPEAASNAER	M11(Oxida)	3	2598.19	-1.96751	1
														RVSPTASNMLK		2	1203.65	-1.27226	1
														RVSPTASNmLK	M9(Oxida)	2	1219.64	-4.8964	1
														QSScQDDWIK	C4(Carba)	2	1266.54	-3.03328	0
														QSScQDDWIKSNcPAScFcR	C4(Carba); C13(Carba); C17(Carba); C19(Carba)	3	2506	-0.981397	1
														LTNcDSLLKQSScQDDWIK	C4(Carba); C13(Carba)	3	2311.07	-0.989807	1
														qSScQDDWIK	N-Term(Gln->); C4(Carba)	2	1249.51	-1.3772	0
	Q7ZT98	Cysteine-rich venom protein ophanin	797.719	16.74	1	3	38	239	26.8514	7.18115				qKEIVDLHNSLR	N-Term(Gln->)	2	1434.77	-2.01347	1
														NFVYGVGANPPGSVTGHYTQIVWYKTYR		3	3174.55	-9.91335	1
														EIVDLHNSLR		2	1195.64	-1.24135	0
														QKEIVDLHNSLR		2	1451.79	-1.76911	1
30-2	P60305	Cytotoxin 1	292.787	56.67	1	4	15	60	6.69634	8.83643	3FTX (CTX)	++	0.00679568	MFMMSDLTIPVKR		2	1568.8	0.785115	1
														TcPAGKNLcYK	C2(Carba); C9(Carba)	2	1311.62	-1.11187	1
														YVccNTDRcN	C3(Carba); C4(Carba); C9(Carba)	2	1361.5	-2.19143	1
														YVccNTDR	C3(Carba); C4(Carba)	2	1087.43	0.489236	0
	P60301	Cytotoxin 3	323.103	43.21	1	5	18	81	9.03174	8.99756				SSLLVKYVccNTDR	C9(Carba); C10(Carba)	2	1714.82	-2.01562	1
														TcPAGKNLcYK	C2(Carba); C9(Carba)	2	1311.62	-1.11187	1
														YVccNTDRcN	C3(Carba); C4(Carba); C9(Carba)	2	1361.5	-2.19143	1
														MFMVATPK		2	924.467	-1.02716	0
														YVccNTDR	C3(Carba); C4(Carba)	2	1087.43	0.489236	0
														mFmVATPK	M1(Oxida); M3(Oxida)	2	956.458	0.378816	0
	P60311	Cytotoxin KJC3	703.312	56.67	2	5	26	60	6.7483	8.66064				MFMVSDLTVPVK		2	1366.71	-4.38108	0
														MFMVSDLTVPVKR		2	1522.81	-3.24059	1
														mFmVSDLTVPVK	M1(Oxida); M3(Oxida)	2	1398.7	-0.331964	0
														MFmVSDLTVPVK	M3(Oxida)	2	1382.71	0.9334	0
														mFmVSDLTVPVKR	M1(Oxida); M3(Oxida)	2	1554.8	-0.171057	1
														TcPAGKNLcYK	C2(Carba); C9(Carba)	2	1311.62	-1.11187	1
														mFMVSDLTVPVKR	M1(Oxida)	2	1538.8	-2.04685	1
														YVccNTDRcN	C3(Carba); C4(Carba); C9(Carba)	2	1361.5	-2.19143	1
														YVccNTDR	C3(Carba); C4(Carba)	2	1087.43	0.489236	0
	Q9PS34	Cytotoxin Vc-5	304.735	56.67	1	5	17	60	6.6594	9.17334				SSLLVKYVccNTDR	C9(Carba); C10(Carba)	2	1714.82	-2.01562	1
														TcPAGKNLcYK	C2(Carba); C9(Carba)	2	1311.62	-1.11187	1
														YVccNTDRcN	C3(Carba); C4(Carba); C9(Carba)	2	1361.5	-2.19143	1
														YVccNTDR	C3(Carba); C4(Carba)	2	1087.43	0.489236	0
														LVPLFSKTcPAGK	C9(Carba)	2	1417.79	-0.0693519	1
31-1	P84805	Cysteine-rich venom protein kaouthin-1	1385.36	73.64	11	11	37	239	26.8287	8.03076	CRISP	+	0.000777457	VLEGIQcGESIYMSSNAR	C7(Carba)	2	2013.93	-3.32778	0
														VLEGIQcGESIYmSSNAR	C7(Carba); M13(Oxida)	2	2029.93	-0.257293	0
														MEWYPEAASNAER		2	1553.67	-0.156101	0
														mEWYPEAASNAER	M1(Oxida)	2	1569.66	-0.805934	0
														AGcAVSYcPSSAWSYFYVcQYcPSGNFQGK	C3(Carba); C8(Carba); C19(Carba); C22(Carba)	3	3501.44	-1.30332	0
														qKEIVDLHNSLR	N-Term(Gln->)	2	1434.77	-1.41791	1
														LGPPcGDcPSAcDNGLcTNPcTIYNK	C5(Carba); C8(Carba); C12(Carba); C17(Carba); C21(Carba)	3	2941.19	-4.12366	0
														TWTEIIHLWHDEYK		2	1870.91	-1.97464	0
														QKEIVDLHNSLR		2	1451.79	-1.51687	1
														VSPTASNmLK	M8(Oxida)	2	1063.55	1.08507	0
														WANTcSLNHSPDNLR	C5(Carba)	2	1784.81	-2.57276	0
														SNcPAScFcR	C3(Carba); C7(Carba); C9(Carba)	2	1258.48	2.44132	0
														NFVYGVGANPPGSVTGHYTQIVWYQTYR		3	3174.54	-2.02642	0
														EIVDLHNSLR		2	1195.64	1.51524	0
31-2	P01391	Alpha-elapitoxin-Nk2a	208.729	59.15	3	3	4	71	7.82566	8.19189	3FTX (NTX)	++	0.0379371	TGVDIQccSTDNcNPFPTR	C7(Carba); C8(Carba); C13(Carba)	2	2241.93	-0.252049	0
														TWcDAFcSIR	C3(Carba); C7(Carba)	2	1315.55	-0.668965	0
														VDLGcAATcPTVK	C5(Carba); C9(Carba)	2	1391.67	0.175275	0
	O42255	Weak neurotoxin 5	66.8447	25.58	2	2	4	86	9.79885	8.70459				GcAATcPGTKPR	C2(Carba); C6(Carba)	2	1275.59	-4.3142	0
														DMVEccSTDR	C5(Carba); C6(Carba)	2	1272.46	-1.55037	0
33-1	PDENTHU1	Phosphodiesterase	6188.85	65.3	49	49	207	853	96.8789	7.89893	PDE	+	0.00583416	TEVTSFENIEVYNLMcDLLK	C16(Carba)	2	2418.15	-2.03553	0
														AEYLETWDTLMPNINK		2	1937.93	-0.0512336	0
														TEVTSFENIEVYNLmcDLLK	M15(Oxida); C16(Carba)	2	2434.15	0.767311	0
														LEYmTDYFNTVDFFmYEGAAPR	M4(Oxida); M15(Oxida)	2	2712.17	0.989587	0
														VRDVELLTGLDFYSALK		2	1939.05	-2.68372	1
														cSSITDLEAVNQR	C1(Carba)	2	1492.71	-0.485987	0
														LEYMTDYFNTVDFFmYEGAAPR	M15(Oxida)	2	2696.17	2.18966	0
														EQSPPLYcLFGPVPSPDVSGcK	C8(Carba); C21(Carba)	2	2434.13	-3.09118	0
														mANVLcScSEDcLTK	M1(Oxida); C6(Carba); C8(Carba); C12(Carba)	2	1803.74	-1.62844	0
														SPDNLWVEER		2	1244.59	-1.88566	0
														AccWDYQDIcVLPTQSWScNK	C2(Carba); C3(Carba); C10(Carba); C19(Carba)	2	2691.11	-0.960983	0
														DQcASSSASQcPEGFDQSPLILFSMDGFR	C3(Carba); C11(Carba)	3	3237.39	-0.723278	0
														YISAYSQDILmPLWNSYTISK	M11(Oxida)	2	2509.23	-0.108897	0
														RPDFSTLYIEEPDTTGHK		2	2106.02	0.841066	0
														SMEAIFLAHGPGFK		2	1504.76	-0.172181	0
														DVELLTGLDFYSALK		2	1683.88	-2.0123	0
														IDKVNLMVDR		2	1202.66	-0.25769	1
														MANVLcScSEDcLTK	C6(Carba); C8(Carba); C12(Carba)	2	1787.74	-1.54903	0
														DQcASSSASQcPEGFDQSPLILFSmDGFR	C3(Carba); C11(Carba); M25(Oxida)	3	3253.38	-2.83503	0
														DFYTFDSEAIVK		2	1434.68	-2.40524	0
														YcSGGTHGYDNEFK	C2(Carba)	2	1634.65	-0.109569	0
														DVELLTGLDFYSALKQPLSETLR		3	2608.39	1.76483	1
														LEYMTDYFNTVDFFMYEGAAPR		2	2680.17	-1.87924	0
														AEYLETWDTLmPNINK	M11(Oxida)	2	1953.92	-1.51125	0
														SLVKPTSAPPSASDcLR	C15(Carba)	2	1785.91	-1.37592	0
														SmEAIFLAHGPGFK	M2(Oxida)	2	1520.75	-1.80598	0
														mANVLcScSEDcLTKK	M1(Oxida); C6(Carba); C8(Carba); C12(Carba)	2	1931.83	-1.70967	1
														NAAWWGGQPIWHTASYQGLK		2	2271.11	1.15663	0
														VLSFILPHRPDNSEScADKSPDNLWVEER	C16(Carba)	3	3410.64	-1.577	1
														YISAYSQDILMPLWNSYTISK		2	2493.23	-2.73504	0
														TLGMLMEGLK		2	1092.58	-0.531239	0
														MANVLcScSEDcLTKK	C6(Carba); C8(Carba); C12(Carba)	2	1915.84	-1.25394	1
														TFLPIFINSVN		2	1264.69	-0.868842	0
														TLGMLmEGLK	M6(Oxida)	2	1108.57	-2.65721	0
														LWNYFHSTLLPK		2	1518.81	0.93091	0
														VNLmVDR	M4(Oxida)	2	862.446	0.998538	0
														NLHNcVNLILLADHGMEAIScNR	C5(Carba); C21(Carba)	3	2664.28	0.500373	0
														KAccWDYQDIcVLPTQSWScNK	C3(Carba); C4(Carba); C11(Carba); C20(Carba)	3	2819.2	-2.71878	1
														IDKVNLmVDR	M7(Oxida)	2	1218.65	1.61118	1
														AATYFWPGSEVK		2	1355.67	2.01951	0
														DFYTFDSEAIVKK		2	1562.77	-1.11407	1
														IPIPTHYFVVLTScENSTK	C14(Carba)	2	2206.12	-1.85856	0
														FGPVSGQVIK		2	1031.59	0.557932	0
														TFVNHYTIVTGLYAETHGIIDNNMYDVK		3	3228.57	2.41685	0
														TFVNHYTIVTGLYAETHGIIDNNmYDVK	M24(Oxida)	3	3244.56	-1.86063	0
														qPLSETLR	N-Term(Gln->)	2	926.495	0.683555	0
														NPFYNPSPAK		2	1134.56	-0.935172	0
														LKTFLPIFINSVN		2	1505.87	-4.2718	1
														NVPKDFYTFDSEAIVK		2	1872.93	-2.2638	1
														EKTEVTSFENIEVYNLmcDLLK	M17(Oxida); C18(Carba)	3	2691.28	-3.4827	1
														TPLNcPPGSLK	C5(Carba)	2	1183.61	-1.61975	0
														EKTEVTSFENIEVYNLMcDLLK	C18(Carba)	3	2675.3	0.848396	1
														TLGmLmEGLK	M4(Oxida); M6(Oxida)	2	1124.57	0.0534388	0
														LNLIDQAK		2	914.531	-0.0394991	0
														VNLMVDR		2	846.449	-1.81259	0
														YcLLHQTK	C2(Carba)	2	1062.54	1.02584	0
														RLHFANNIR		2	1140.64	0.593049	1
														MQSEADNLPYGRPHVLQHSK		3	2307.12	-2.45308	0
														VLSFILPHRPDNSEScADK	C16(Carba)	2	2185.06	-2.62523	0
														SLQmADR	M4(Oxida)	2	836.391	-2.28169	0
														LHFANNIR		2	984.538	0.91956	0
														RmANVLcScSEDcLTK	M2(Oxida); C7(Carba); C9(Carba); C13(Carba)	3	1959.84	-1.9961	1
														NLHNcVNLILLADHGmEAIScNR	C5(Carba); M16(Oxida); C21(Carba)	3	2680.28	-0.0207415	0
														QPLSETLR		2	943.521	0.0405416	0
														SLQMADR		2	820.396	-3.16293	0
														AKRPDFSTLYIEEPDTTGHK		3	2305.14	-1.09517	1
														DccTDYK	C2(Carba); C3(Carba)	2	961.34	1.0341	0
33-2	A0A077L6M5	5-nucleotidase	816.932	18.37	1	9	25	588	64.5993	8.19189	5NT	++	0.00181532	qVPVVQAYAFGK	N-Term(Gln->)	2	1289.69	-0.0201039	0
														ASGNPILLNK		2	1026.6	0.965466	0
														YLGYLNVIFDDK		2	1459.75	-0.953847	0
														ETPVLSNPGPYLEFR		2	1718.87	-2.81498	0
														GDSSNHSSGNLDISIVGDYIK		2	2178.03	-2.1104	0
														VVSLNVLcTEcR	C8(Carba); C11(Carba)	2	1449.71	-2.85575	0
														QAFEHSVHR		2	1110.54	0.257308	0
														qAFEHSVHR	N-Term(Gln->)	2	1093.52	1.75434	0
														VGIIGYTTK		2	951.553	1.62527	0
														QVPVVQAYAFGK		2	1306.71	-1.9232	0
														IINVGSEK		2	859.488	-0.723417	0
	A0A0F7YZM6	Ecto-5'-nucleotidase 1a	2170.31	39.72	7	21	65	574	62.9853	8.70459				HGQGTGELLQVSGIK		2	1523.82	-1.69983	0
														VLLPSFLAAGGDGYYMLK		2	1915	-1.53286	0
														qVPVVQAYAFGK	N-Term(Gln->)	2	1289.69	-0.0201039	0
														FHEcNLGNLIcDAVVYNNLR	C4(Carba); C11(Carba)	2	2421.14	-1.63523	0
														ASGNPILLNK		2	1026.6	0.965466	0
														VLLPSFLAAGGDGYYmLK	M16(Oxida)	2	1930.99	-1.92325	0
														YLGYLNVIFDDK		2	1459.75	-0.953847	0
														LTILHTNDVHAR		2	1389.76	0.381508	0
														YDAmALGNHEFDNGLNGLLDPLLK	M4(Oxida)	2	2646.29	0.812382	0
														YDAMALGNHEFDNGLNGLLDPLLK		2	2630.3	3.15525	0
														ETPVLSNPGPYLEFR		2	1718.87	-2.81498	0
														RVVSLNVLcTEcR	C9(Carba); C12(Carba)	2	1605.81	-3.44285	1
														VVSLNVLcTEcR	C8(Carba); C11(Carba)	2	1449.71	-2.85575	0
														QAFEHSVHR		2	1110.54	0.257308	0
														YLGYLNVIFDDKGK		2	1644.86	-0.540479	1
														ETPVLSNPGPYLEFRDEVEELQK		2	2689.33	-2.78832	1
														VFPAMEGR		2	906.449	-1.43431	0
														qAFEHSVHR	N-Term(Gln->)	2	1093.52	1.75434	0
														FPILSANIRPK		2	1255.75	-4.80985	0
														NVKFPILSANIRPK		3	1596.96	0.362102	1
														EVVHFMNSLR		2	1231.63	0.421167	0
														VGIIGYTTK		2	951.553	1.62527	0
														SIQEDPAVK		2	986.516	0.882515	0
														QVPVVQAYAFGK		2	1306.71	-1.9232	0
														IINVGSEK		2	859.488	-0.723417	0
	A0A0B8RXZ9	Snake venom 5'-nucleotidase	996.508	20.92	1	9	29	588	64.7182	7.97217				HGQGTGELLQVSGIK		2	1523.82	-1.69983	0
														qVPVVQAYAFGK	N-Term(Gln->)	2	1289.69	-0.0201039	0
														FHEcNLGNLIcDAVVYNNLR	C4(Carba); C11(Carba)	2	2421.14	-1.63523	0
														YDAMALGNHEFDNGLDGLLDPLLK		3	2631.26	-4.23164	0
														ETPVLSNPGPYLEFR		2	1718.87	-2.81498	0
														QAFEHSVHR		2	1110.54	0.257308	0
														YDAmALGNHEFDNGLDGLLDPLLK	M4(Oxida)	3	2647.27	0.733599	0
														ETPVLSNPGPYLEFRDEVEELQK		2	2689.33	-2.78832	1
														qAFEHSVHR	N-Term(Gln->)	2	1093.52	1.75434	0
														VGIIGYTTK		2	951.553	1.62527	0
														QVPVVQAYAFGK		2	1306.71	-1.9232	0
														VPTYVPLEmEK	M9(Oxida)	2	1321.67	-0.689148	0
34-1	A0A0F7YZM6	Ecto-5'-nucleotidase 1a	462.963	9.58	5	5	14	574	62.9853	8.70459	5NT	++	0.0109424	VLLPSFLAAGGDGYYMLK		2	1915.01	2.10056	0
														VLLPSFLAAGGDGYYmLK	M16(Oxida)	2	1930.99	-1.79682	0
														YLGYLNVIFDDK		2	1459.74	-1.70647	0
														VVSLNVLcTEcR	C8(Carba); C11(Carba)	2	1449.72	0.933382	0
														YLGYLNVIFDDKGK		2	1644.87	1.16642	1
														FPILSANIRPK		2	1255.76	2.96688	0
34-2	Q91132	Cobra venom factor	1045.67	10.54	13	13	26	1642	184.401	6.40479	CVF	+	0.00302855	VELLYNPAFcSASTK	C10(Carba)	2	1699.83	-1.0408	0
														VFFIDLQmPYSVVK	M8(Oxida)	2	1701.89	-2.42863	0
														ASVQEALWSDGVR		2	1417.71	-1.04203	0
														DLTEEPNSQGISSK		2	1504.71	1.50862	0
														IIIQGDPVAQIIENSIDGSK		2	2110.14	2.4659	0
														VFFIDLQMPYSVVK		2	1685.89	-4.88626	0
														AVPFVIVPLEQGLHDVEIK		2	2103.18	-2.13666	0
														GVGGTQLEVIK		2	1100.63	0.636149	0
														DDNEDGFIADSDIISR		2	1781.77	-6.5102	0
														GIcVAEPYEIR	C3(Carba)	2	1306.64	-1.41022	0
														AILHNYVNEDIYVR		2	1718.89	-0.388464	0
														AcETNVDYVYK	C2(Carba)	2	1361.6	-1.74138	0
														NEQVEIR		2	887.458	-0.600744	0
														VGLVAVDK		2	800.487	-1.17349	0
35-1	Q10749	Snake venom metalloproteinase-disintegrin-like mocarhagin	945.001	9.2	6	7	31	609	68.1314	6.72705	SVMP	++	0.00622046	VYEmVNALNTMYR	M4(Oxida)	2	1619.75	-2.27786	0
														VYEmVNALNTmYR	M4(Oxida); M11(Oxida)	2	1635.75	0.477501	0
														VYEMVNALNTMYR		2	1603.76	-0.749624	0
														SSQLTNTPEQDR		2	1375.64	-0.915218	0
														RVYEMVNALNTMYR		2	1759.86	-3.34497	1
														KSVAVVQDHSK		2	1197.66	3.02067	1
														SVAVVQDHSK		2	1069.57	1.89809	0
														RVYEmVNALNTMYR	M5(Oxida)	3	1775.86	-0.839316	1
														YTGKLHVITR		2	1187.69	0.574094	1
														RVYEmVNALNTmYR	M5(Oxida); M12(Oxida)	3	1791.85	0.947849	1
														FKGAGAEcR	C8(Carba)	2	995.472	-0.449698	1
	Q9PVK7	Zinc metalloproteinase-disintegrin-like cobrin	634.226	25.5	2	11	24	600	67.6172	6.3667				AAKDDcDLPELcTGQSAEcPTDVFQR	C6(Carba); C12(Carba); C19(Carba)	3	2983.29	0.137855	1
														cPIMTNQcIALR	C1(Carba); C8(Carba)	2	1476.71	-2.79403	0
														NDNAQLLTGIDFNGTPVGLAYIGSIcNPK	C26(Carba)	3	3062.52	-3.26606	0
														TSAAVVQDYSK		2	1168.59	0.451175	0
														TKPAYQFSScSVR	C10(Carba)	2	1530.74	-0.796955	0
														cPImTNQcIALR	C1(Carba); M4(Oxida); C8(Carba)	2	1492.7	-4.10333	0
														ATLDLFGEWR		2	1207.61	0.288348	0
														cGDGMVcSNR	C1(Carba); C7(Carba)	2	1155.44	1.55726	0
														DScFTLNQR	C3(Carba)	2	1140.51	0.451102	0
														GFcTcGFNK	C3(Carba); C5(Carba)	2	1090.44	-0.115333	0
														LQHEAQcDSEEccEK	C7(Carba); C12(Carba); C13(Carba)	3	1922.73	0.637547	0
														FKGAGAEcR	C8(Carba)	2	995.472	-0.449698	1
	D3TTC2	Zinc metalloproteinase-disintegrin-like atragin	548.913	22.02	1	9	21	613	69.135	6.46826				AAKDDcDLPELcTGQSAEcPTDVFQR	C6(Carba); C12(Carba); C19(Carba)	3	2983.29	0.137855	1
														cPIMTNQcIALR	C1(Carba); C8(Carba)	2	1476.71	-2.79403	0
														NDNAQLLTGIDFNGTPVGLAYIGSIcNPK	C26(Carba)	3	3062.52	-3.26606	0
														TKPAYQFSScSVR	C10(Carba)	2	1530.74	-0.796955	0
														cPImTNQcIALR	C1(Carba); M4(Oxida); C8(Carba)	2	1492.7	-4.10333	0
														cGDGMVcSNR	C1(Carba); C7(Carba)	2	1155.44	1.55726	0
														DScFTLNQR	C3(Carba)	2	1140.51	0.451102	0
														GFcTcGFNK	C3(Carba); C5(Carba)	2	1090.44	-0.115333	0
														DPNYGmVEPGTK	M6(Oxida)	2	1323.59	-1.06113	0
														LQHEAQcDSEEccEK	C7(Carba); C12(Carba); C13(Carba)	3	1922.73	0.637547	0
36-1	A0A024AXX7	P-III snake venom metalloprotease (Fragment)	641.15	7.34	4	5	20	613	68.3036	5.47803	SVMP	++		AAKDDcDLPEIcTGR	C6(Carba); C12(Carba)	2	1720.76	-1.98762	1
														cGDGmVcSNR	C1(Carba); M5(Oxida); C7(Carba)	2	1171.43	-1.73363	0
														DDcDLPEIcTGR	C3(Carba); C9(Carba)	2	1450.59	-0.744754	0
														cGDGMVcSNR	C1(Carba); C7(Carba)	2	1155.43	-0.767013	0
														cPTDSFQR	C1(Carba)	2	1010.44	0.339092	0
														EAQcDSGEccEK	C4(Carba); C9(Carba); C10(Carba)	2	1472.51	-0.171714	0
	D3TTC2	Zinc metalloproteinase-disintegrin-like atragin	2261.45	29.04	2	15	61	613	69.135	6.46826				NDNAQLLTGIDFNGTPVGLAYIGSIcNPK	C26(Carba)	2	3062.53	1.00329	0
														KVYEMINTMNMIYR		2	1805.87	-1.94249	1
														RNDNAQLLTGIDFNGTPVGLAYIGSIcNPK	C27(Carba)	3	3218.62	-1.47208	1
														cPIMTNQcIALR	C1(Carba); C8(Carba)	2	1476.7	-4.86063	0
														VYEMINTMNMIYR		2	1677.78	-0.927095	0
														KVYEMINTMNmIYR	M11(Oxida)	2	1821.87	-2.48668	1
														NSmIcNcSISPR	M3(Oxida); C5(Carba); C7(Carba)	2	1454.62	-1.07062	0
														LQHEAQcDSEEccEK	C7(Carba); C12(Carba); C13(Carba)	2	1922.73	-0.847427	0
														VYEmINTMNMIYR	M4(Oxida)	2	1693.77	-1.52203	0
														DDcDLPELcTGQSAEcPTDVFQR	C3(Carba); C9(Carba); C16(Carba)	2	2713.12	-0.758237	0
														NSMIcNcSISPR	C5(Carba); C7(Carba)	2	1438.62	-0.0323538	0
														cGDGmVcSNR	C1(Carba); M5(Oxida); C7(Carba)	2	1171.43	-1.73363	0
														NGLPcQNNQGYcYNGK	C5(Carba); C12(Carba)	2	1886.79	-1.65465	0
														VYEmINTmNmIYR	M4(Oxida); M8(Oxida); M10(Oxida)	2	1725.76	-4.94233	0
														VYEmINTMNmIYR	M4(Oxida); M10(Oxida)	2	1709.77	0.321622	0
														TKPAYQFSScSVR	C10(Carba)	2	1530.73	-1.9134	0
														cPImTNQcIALR	C1(Carba); M4(Oxida); C8(Carba)	2	1492.71	-0.341529	0
														cGDGMVcSNR	C1(Carba); C7(Carba)	2	1155.43	-0.767013	0
														KVYEMINTmNmIYR	M9(Oxida); M11(Oxida)	2	1837.86	-1.22806	1
														AAKDDcDLPELcTGQSAEcPTDVFQR	C6(Carba); C12(Carba); C19(Carba)	3	2983.28	-1.08969	1
														DScFTLNQR	C3(Carba)	2	1140.51	0.130008	0
														GFcTcGFNK	C3(Carba); C5(Carba)	2	1090.44	0.444395	0
														DPNYGmVEPGTK	M6(Oxida)	2	1323.58	-2.9979	0
	Q9PVK7	Zinc metalloproteinase-disintegrin-like cobrin	2713.57	36.67	6	19	72	600	67.6172	6.3667				NDNAQLLTGIDFNGTPVGLAYIGSIcNPK	C26(Carba)	2	3062.53	1.00329	0
														KVYEMINTMNMIYR		2	1805.87	-1.94249	1
														YIEFYmVVDNImYR	M6(Oxida); M12(Oxida)	2	1887.87	0.715971	0
														YIEFYmVVDNIMYR	M6(Oxida)	2	1871.87	-0.688048	0
														RNDNAQLLTGIDFNGTPVGLAYIGSIcNPK	C27(Carba)	3	3218.62	-1.47208	1
														cPIMTNQcIALR	C1(Carba); C8(Carba)	2	1476.7	-4.86063	0
														VYEMINTMNMIYR		2	1677.78	-0.927095	0
														KVYEMINTMNmIYR	M11(Oxida)	2	1821.87	-2.48668	1
														NSmIcNcSISPR	M3(Oxida); C5(Carba); C7(Carba)	2	1454.62	-1.07062	0
														LQHEAQcDSEEccEK	C7(Carba); C12(Carba); C13(Carba)	2	1922.73	-0.847427	0
														VYEmINTMNMIYR	M4(Oxida)	2	1693.77	-1.52203	0
														DDcDLPELcTGQSAEcPTDVFQR	C3(Carba); C9(Carba); C16(Carba)	2	2713.12	-0.758237	0
														NSMIcNcSISPR	C5(Carba); C7(Carba)	2	1438.62	-0.0323538	0
														DPSYGMVEPGTK		2	1280.58	-0.937646	0
														TSAAVVQDYSK		2	1168.58	-0.280045	0
														cGDGmVcSNR	C1(Carba); M5(Oxida); C7(Carba)	2	1171.43	-1.73363	0
														TSAAVVQDYSKSTR		2	1512.76	-1.61712	1
														DPSYGmVEPGTK	M6(Oxida)	2	1296.58	-0.961521	0
														VYEmINTmNmIYR	M4(Oxida); M8(Oxida); M10(Oxida)	2	1725.76	-4.94233	0
														VYEmINTMNmIYR	M4(Oxida); M10(Oxida)	2	1709.77	0.321622	0
														TKPAYQFSScSVR	C10(Carba)	2	1530.73	-1.9134	0
														cPImTNQcIALR	C1(Carba); M4(Oxida); C8(Carba)	2	1492.71	-0.341529	0
														cGDGMVcSNR	C1(Carba); C7(Carba)	2	1155.43	-0.767013	0
														KVYEMINTmNmIYR	M9(Oxida); M11(Oxida)	2	1837.86	-1.22806	1
														AAKDDcDLPELcTGQSAEcPTDVFQR	C6(Carba); C12(Carba); C19(Carba)	3	2983.28	-1.08969	1
														DScFTLNQR	C3(Carba)	2	1140.51	0.130008	0
														mVAITMAHEMGHNLGmNHDK	M1(Oxida); M16(Oxida)	3	2269	-1.34772	0
														ATLDLFGEWR		2	1207.62	4.12953	0
														GFcTcGFNK	C3(Carba); C5(Carba)	2	1090.44	0.444395	0
a Coverage(%): Displays by default the percentage of the protein sequence covered by identified peptides.
b Unique peptide: Displays the number of peptide sequences unique to the protein
c Peptide: Displays the number of distinct peptide sequences in the protein.
d PSMs: Displays the total number of identified peptide sequences (peptide spectrum matches) for the protein, including those redundantly identified.
e AAs: Displays the number of amino acids of the protein.
f Family: Display the protein family of the identified protein.
g Immunoreactive to FNAV: Display the strongly positive (++), positive (+) and weakly positive or negative (-) recognition by FNAV.
