# Supplementary material for: Analysis of the efficacy of Taiwanese freeze-dried neurotoxic antivenom against Naja kaouthia, Naja siamensis and Ophiophagus hannah through proteomics and animal model approaches
Source: PLoS Negl Trop Dis. 2017 Dec 15;11(12):e0006138. doi: 10.1371/journal.pntd.0006138 (PMC5747474; doi:10.1371/journal.pntd.0006138)
Supplement: S5 Table — (XLSX) [file pntd.0006138.s010.xlsx]

## Sheet: 工作表1
S5 Table. Summary of Protein identification results of O. hannah venom by LC-MS/MS analysis.
Gel site	Accession	Description	Score	Coveragea	Unique Peptidesb	Peptidesc	PSMsd	AAse	MW [kDa]	calc. pI	Protein Familyf	Immunoreactive to FNAV (++, +, -)g	Protein abundance (%)	Sequence	Modifications	Charge	MH+ [Da]	Delta Mass [ppm]	Missed Cleavages
9-1	P01387	Long neurotoxin 1	290.902	41.1	3	4	17	73	8.10072	7.76709	3FTX (NTX)	++	0.150785	VDLGcAATcPIVKPGVEIK	C5(Carba); C9(Carba)	2	2027.07	0.996387	0
														TKcYVTPDVK	C3(Carba)	2	1210.61	-0.891179	1
														cYVTPDVK	C1(Carba)	2	981.472	0.963988	0
														RVDLGcAATcPIVKPGVEIK	C6(Carba); C10(Carba)	3	2183.17	1.31737	1
	Q53B58	Long neurotoxin OH-55	1029.72	45.16	4	5	48	93	10.203	7.95752				ccSTDNcNPFPTR	C1(Carba); C2(Carba); C7(Carba)	2	1628.63	0.352844	0
														VNLGcAATcPIVKPGVEIK	C5(Carba); C9(Carba)	3	2026.08	-0.811715	0
														ccSTDNcNPFPTRK	C1(Carba); C2(Carba); C7(Carba)	2	1756.72	-0.0199224	1
														cYVTPDVK	C1(Carba)	2	981.472	0.963988	0
														RVNLGcAATcPIVKPGVEIK	C6(Carba); C10(Carba)	2	2182.19	0.797839	1
	Q2VBN2	Weak neurotoxin WNTX34	233.346	36.05	3	3	7	86	9.80774	8.08936				EIVQccSTDEcNH	C5(Carba); C6(Carba); C11(Carba)	2	1651.61	-0.236108	0
														NGENVcFK	C6(Carba)	2	967.43	-0.453951	0
														GcAATcPEAK	C2(Carba); C6(Carba)	2	1064.45	-0.000497323	0
	P01412	Weak toxin DE-1	1027.21	16.87	2	2	43	83	9.29741	5.79541				VNPPISIIccK	C9(Carba); C10(Carba)	2	1300.68	3.54266	0
														VNPPISIIccKTDK	C9(Carba); C10(Carba)	2	1644.85	0.548029	1
10-1	P01387	Long neurotoxin 1	325.743	41.1	3	4	23	73	8.10072	7.76709	3FTX (NTX)	++	0.0749418	RVDLGcAATcPIVKPGVEIK	C6(Carba); C10(Carba)	3	2183.17	2.99479	1
														cYVTPDVK	C1(Carba)	2	981.47	-1.02601	0
														TKcYVTPDVK	C3(Carba)	2	1210.62	3.04132	1
														VDLGcAATcPIVKPGVEIK	C5(Carba); C9(Carba)	2	2027.07	0.574846	0
	Q53B54	Long neurotoxin OH-17	145.899	41.67	4	4	5	72	8.0317	8.00146				IDLGcAATcPK	C5(Carba); C9(Carba)	2	1205.57	1.00087	0
														RIDLGcAATcPK	C6(Carba); C10(Carba)	2	1361.66	-2.01622	1
														TKcYITPDVK	C3(Carba)	2	1224.62	-5.68604	1
														VKPGVDIK		2	855.53	0.442651	0
	Q53B58	Long neurotoxin OH-55	1688.24	45.16	4	5	82	93	10.203	7.95752				ccSTDNcNPFPTR	C1(Carba); C2(Carba); C7(Carba)	2	1628.62	-1.67089	0
														VNLGcAATcPIVKPGVEIK	C5(Carba); C9(Carba)	2	2026.08	-0.503831	0
														ccSTDNcNPFPTRK	C1(Carba); C2(Carba); C7(Carba)	2	1756.71	-4.7451	1
														cYVTPDVK	C1(Carba)	2	981.47	-1.02601	0
														RVNLGcAATcPIVKPGVEIK	C6(Carba); C10(Carba)	3	2182.19	2.74955	1
	Q53B57	Long neurotoxin OH-56	269.329	34.07	2	2	6	91	9.91065	7.38623				VNPGVDIIccSTDNcNPFPK	C9(Carba); C10(Carba); C15(Carba)	2	2307.01	-2.4522	0
														VNLGcAATcPK	C5(Carba); C9(Carba)	2	1190.56	-4.69788	0
	Q2VBN2	Weak neurotoxin WNTX34	231.97	36.05	3	3	6	86	9.80774	8.08936				NGENVcFK	C6(Carba)	2	967.434	3.58379	0
														EIVQccSTDEcNH	C5(Carba); C6(Carba); C11(Carba)	2	1651.61	-1.86212	0
														GcAATcPEAK	C2(Carba); C6(Carba)	2	1064.45	-0.229856	0
11-1	P01387	Long neurotoxin 1	85.8079	27.4	2	2	3	73	8.10072	7.76709	3FTX (NTX)	+	0.00993517	RVDLGcAATcPIVKPGVEIK	C6(Carba); C10(Carba)	3	2183.17	0.143171	1
														VDLGcAATcPIVKPGVEIK	C5(Carba); C9(Carba)	2	2027.07	1.53837	0
	Q53B54	Long neurotoxin OH-17	138.39	16.67	2	2	3	72	8.0317	8.00146				IDLGcAATcPK	C5(Carba); C9(Carba)	2	1205.56	-0.619217	0
														RIDLGcAATcPK	C6(Carba); C10(Carba)	2	1361.67	-0.492204	1
	Q53B58	Long neurotoxin OH-55	683.16	36.56	4	4	24	93	10.203	7.95752				ccSTDNcNPFPTR	C1(Carba); C2(Carba); C7(Carba)	2	1628.62	-0.546592	0
														VNLGcAATcPIVKPGVEIK	C5(Carba); C9(Carba)	2	2026.09	1.4844	0
														ccSTDNcNPFPTRK	C1(Carba); C2(Carba); C7(Carba)	3	1756.72	0.111399	1
														RVNLGcAATcPIVKPGVEIK	C6(Carba); C10(Carba)	3	2182.18	0.232283	1
	Q53B57	Long neurotoxin OH-56	322.803	35.16	3	3	7	91	9.91065	7.38623				VNPGVDIIccSTDNcNPFPK	C9(Carba); C10(Carba); C15(Carba)	2	2307.02	-0.653169	0
														VNLGcAATcPK	C5(Carba); C9(Carba)	2	1190.57	0.326179	0
														RVNLGcAATcPK	C6(Carba); C10(Carba)	2	1346.67	-0.833382	1
	Q2VBN2	Weak neurotoxin WNTX34	203.355	36.05	3	3	6	86	9.80774	8.08936				EIVQccSTDEcNH	C5(Carba); C6(Carba); C11(Carba)	2	1651.61	-0.827386	0
														GcAATcPEAK	C2(Carba); C6(Carba)	2	1064.45	-0.000497323	0
														NGENVcFK	C6(Carba)	2	967.43	-0.327771	0
	P01412	Weak toxin DE-1	220.802	16.87	2	2	9	83	9.29741	5.79541				VNPPISIIccK	C9(Carba); C10(Carba)	2	1300.67	-0.211385	0
														VNPPISIIccKTDK	C9(Carba); C10(Carba)	2	1644.84	-1.15889	1
12-1	P82662	Alpha-elapitoxin-Oh2b	149.352	23.08	2	2	5	91	9.84972	7.47412	3FTX (NTX)	+	0.0113035	SWcDAWcGSR	C3(Carba); C7(Carba)	2	1284.49	0.0495835	0
														LSFGcAATcPK	C5(Carba); C9(Carba)	2	1211.55	-1.46356	0
	A8N285	Long neurotoxin LNTX-2 homolog	253.064	50.54	3	3	8	93	10.2369	7.95752				IDLGcAATcPK	C5(Carba); C9(Carba)	2	1205.56	-0.31545	0
														cYVTPDATSQTcPDGENIcYTK	C1(Carba); C12(Carba); C19(Carba)	3	2580.06	-2.61522	0
														ccSTDNcNPFTPWK	C1(Carba); C2(Carba); C7(Carba)	2	1786.7	-1.34602	0
	Q53B58	Long neurotoxin OH-55	512.612	45.16	5	5	18	93	10.203	7.95752				ccSTDNcNPFPTR	C1(Carba); C2(Carba); C7(Carba)	2	1628.62	-1.74584	0
														VNLGcAATcPIVKPGVEIK	C5(Carba); C9(Carba)	2	2026.08	-2.07032	0
														RVNLGcAATcPIVKPGVEIK	C6(Carba); C10(Carba)	3	2182.18	-0.187264	1
														cYVTPDVK	C1(Carba)	2	981.47	-1.33695	0
														ccSTDNcNPFPTRK	C1(Carba); C2(Carba); C7(Carba)	3	1756.72	-0.51399	1
	Q53B57	Long neurotoxin OH-56	255.551	34.07	2	2	9	91	9.91065	7.38623				VNLGcAATcPK	C5(Carba); C9(Carba)	2	1190.57	0.941366	0
														VNPGVDIIccSTDNcNPFPK	C9(Carba); C10(Carba); C15(Carba)	2	2307.02	-1.49977	0
	Q2VBN2	Weak neurotoxin WNTX34	200.366	36.05	3	3	6	86	9.80774	8.08936				GcAATcPEAK	C2(Carba); C6(Carba)	2	1064.45	-1.37665	0
														EIVQccSTDEcNH	C5(Carba); C6(Carba); C11(Carba)	2	1651.61	-1.12303	0
														NGENVcFK	C6(Carba)	2	967.429	-0.958672	0
	P01412	Weak toxin DE-1	72.5842	16.87	2	2	3	83	9.29741	5.79541				VNPPISIIccK	C9(Carba); C10(Carba)	2	1300.67	-0.586791	0
														VNPPISIIccKTDK	C9(Carba); C10(Carba)	2	1644.84	-2.04946	1
13-1	A8N286	Haditoxin	192.013	52.33	3	3	13	86	9.8867	7.54736	3FTX (NTX)	++	0.0233019	cYNHQSTTPETTEIcPDSGYFcYK	C1(Carba); C15(Carba); C22(Carba)	2	2958.22	5.65408	0
														GcTFTcPELTPNGK	C2(Carba); C6(Carba)	2	1581.71	2.16194	0
														SSWIDGR		2	820.397	2.51937	0
	A8N285	Long neurotoxin LNTX-2 homolog	357.983	62.37	2	5	15	93	10.2369	7.95752				cYVTPDATSQTcPDGENIcYTK	C1(Carba); C12(Carba); C19(Carba)	2	2580.07	-0.244361	0
														IDLGcAATcPK	C5(Carba); C9(Carba)	2	1205.57	-0.112938	0
														RIDLGcAATcPK	C6(Carba); C10(Carba)	2	1361.67	-0.671499	1
														ccSTDNcNPFTPWK	C1(Carba); C2(Carba); C7(Carba)	2	1786.7	2.41168	0
														SWcDVFcSSR	C3(Carba); C7(Carba)	2	1303.52	-0.196899	0
	Q53B54	Long neurotoxin OH-17	279.084	50	1	4	12	72	8.0317	8.00146				IDLGcAATcPK	C5(Carba); C9(Carba)	2	1205.57	-0.112938	0
														RIDLGcAATcPK	C6(Carba); C10(Carba)	2	1361.67	-0.671499	1
														SWcDVFcTSR	C3(Carba); C7(Carba)	2	1317.54	0.527424	0
														ccSTDNcNPFTPWK	C1(Carba); C2(Carba); C7(Carba)	2	1786.7	2.41168	0
	Q53B58	Long neurotoxin OH-55	203.919	35.48	3	3	5	93	10.203	7.95752				ccSTDNcNPFPTR	C1(Carba); C2(Carba); C7(Carba)	2	1628.63	0.0530319	0
														VNLGcAATcPIVKPGVEIK	C5(Carba); C9(Carba)	2	2026.09	5.15959	0
														RVNLGcAATcPIVKPGVEIK	C6(Carba); C10(Carba)	3	2182.18	0.400101	1
	Q53B57	Long neurotoxin OH-56	238.988	34.07	2	2	6	91	9.91065	7.38623				VNPGVDIIccSTDNcNPFPK	C9(Carba); C10(Carba); C15(Carba)	2	2307.02	0.087607	0
														VNLGcAATcPK	C5(Carba); C9(Carba)	2	1190.57	0.941366	0
	Q2VBN2	Weak neurotoxin WNTX34	154.169	36.05	3	3	5	86	9.80774	8.08936				EIVQccSTDEcNH	C5(Carba); C6(Carba); C11(Carba)	2	1651.62	1.24208	0
														GcAATcPEAK	C2(Carba); C6(Carba)	2	1064.45	-0.115177	0
														NGENVcFK	C6(Carba)	2	967.429	-1.77884	0
14-1	P82662	Alpha-elapitoxin-Oh2b	207.814	35.16	3	3	6	91	9.84972	7.47412	3FTX (NTX)	++	0.0419901	KLSFGcAATcPK	C6(Carba); C10(Carba)	2	1339.65	0.499327	1
														LSFGcAATcPK	C5(Carba); C9(Carba)	2	1211.55	-2.16885	0
														VNPGIDIEccSTDNcNPHPK	C9(Carba); C10(Carba); C15(Carba)	2	2326.98	-2.88108	0
	A8N286	Haditoxin	179.665	52.33	3	3	6	86	9.8867	7.54736				GcTFTcPELTPNGK	C2(Carba); C6(Carba)	2	1581.7	-0.92512	0
														SSWIDGR		2	820.395	-0.233322	0
														cYNHQSTTPETTEIcPDSGYFcYK	C1(Carba); C15(Carba); C22(Carba)	3	2958.2	-0.00373934	0
	P01387	Long neurotoxin 1	133.593	13.7	1	2	7	73	8.10072	7.76709				TKcYVTPDVK	C3(Carba)	2	1210.61	-4.01703	1
														cYVTPDVK	C1(Carba)	2	981.467	-3.88665	0
	P01386	Long neurotoxin 2	1878.43	60.27	1	4	63	73	8.04767	8.19189				IDLGcAATcPK	C5(Carba); C9(Carba)	2	1205.56	-0.922984	0
														TKcYVTPDATSQTcPDGQDIcYTK	C3(Carba); C14(Carba); C21(Carba)	2	2809.2	-2.59651	1
														RIDLGcAATcPK	C6(Carba); C10(Carba)	2	1361.67	0.045683	1
														VKPGVDIK		2	855.528	-2.62506	0
	A8N285	Long neurotoxin LNTX-2 homolog	2712.74	72.04	2	7	108	93	10.2369	7.95752				cYVTPDATSQTcPDGENIcYTK	C1(Carba); C12(Carba); C19(Carba)	2	2580.06	-1.66375	0
														IDLGcAATcPK	C5(Carba); C9(Carba)	2	1205.56	-0.922984	0
														ccSTDNcNPFTPWK	C1(Carba); C2(Carba); C7(Carba)	2	1786.7	-1.14105	0
														SWcDVFcSSR	C3(Carba); C7(Carba)	2	1303.52	0.364981	0
														RIDLGcAATcPK	C6(Carba); C10(Carba)	2	1361.67	0.045683	1
														VKPGVDIK		2	855.528	-2.62506	0
														ccSTDNcNPFTPWKR	C1(Carba); C2(Carba); C7(Carba)	3	1942.8	0.365287	1
	Q53B54	Long neurotoxin OH-17	2026.99	62.5	1	6	71	72	8.0317	8.00146				IDLGcAATcPK	C5(Carba); C9(Carba)	2	1205.56	-0.922984	0
														SWcDVFcTSR	C3(Carba); C7(Carba)	2	1317.54	0.0641719	0
														ccSTDNcNPFTPWK	C1(Carba); C2(Carba); C7(Carba)	2	1786.7	-1.14105	0
														RIDLGcAATcPK	C6(Carba); C10(Carba)	2	1361.67	0.045683	1
														VKPGVDIK		2	855.528	-2.62506	0
														ccSTDNcNPFTPWKR	C1(Carba); C2(Carba); C7(Carba)	3	1942.8	0.365287	1
	Q53B58	Long neurotoxin OH-55	330.419	44.09	3	4	13	93	10.203	7.95752				ccSTDNcNPFPTR	C1(Carba); C2(Carba); C7(Carba)	2	1628.62	-0.471639	0
														VNLGcAATcPIVKPGVEIK	C5(Carba); C9(Carba)	2	2026.08	-0.262833	0
														RVNLGcAATcPIVKPGVEIK	C6(Carba); C10(Carba)	3	2182.18	-0.60681	1
														cYVTPDVK	C1(Carba)	2	981.467	-3.88665	0
	Q53B57	Long neurotoxin OH-56	592.914	13.19	2	2	26	91	9.91065	7.38623				VNLGcAATcPK	C5(Carba); C9(Carba)	2	1190.57	-0.494072	0
														RVNLGcAATcPK	C6(Carba); C10(Carba)	2	1346.66	-1.83049	1
	Q2VBN2	Weak neurotoxin WNTX34	219.908	36.05	3	3	6	86	9.80774	8.08936				EIVQccSTDEcNH	C5(Carba); C6(Carba); C11(Carba)	2	1651.61	-2.74904	0
														NGENVcFK	C6(Carba)	2	967.431	0.555488	0
														GcAATcPEAK	C2(Carba); C6(Carba)	2	1064.45	-0.000497323	0
15-1	P82942	Hemorrhagic metalloproteinase-disintegrin-like kaouthiagin	664.992	6.23	2	2	36	401	44.4632	6.99072	SVMP	+	0.00958502	cGDGMVcSK	C1(Carba); C7(Carba)	2	1013.38	-0.0839179	0
														cGDGmVcSK	C1(Carba); M5(Oxida); C7(Carba)	2	1029.38	-1.25383	0
														NGHPcQNNQGYcYNGK	C5(Carba); C12(Carba)	2	1910.76	-1.6907	0
	A3R0T9	Zinc metalloproteinase-disintegrin-like ohanin	1081.81	14.57	6	6	32	611	69.0029	5.98584				ASYSEIEDIGMVDHR		2	1721.78	-0.806868	0
														LYcTGGTENPSEGEK	C3(Carba)	2	1641.71	-0.701494	0
														NEcDLPEFcIGQSAEcPMDR	C3(Carba); C9(Carba); C16(Carba)	2	2427.97	-0.913444	0
														NEcDLPEFcIGQSAEcPmDR	C3(Carba); C9(Carba); C16(Carba); M18(Oxida)	2	2443.96	-1.32585	0
														qcITLWGSDAK	N-Term(Gln->); C2(Carba)	2	1261.59	0.0666895	0
														ASYSEIEDIGmVDHR	M11(Oxida)	2	1737.77	-1.10687	0
														QcITLWGSDAK	C2(Carba)	2	1278.61	-0.0654441	0
														TNNVIIPcKPTDVK	C8(Carba)	2	1598.86	1.97127	0
														NGHScQNDQGYcFR	C5(Carba); C12(Carba)	2	1742.67	-1.41843	0
15-2	P82662	Alpha-elapitoxin-Oh2b	352.558	46.15	4	4	10	91	9.84972	7.47412	3FTX (NTX)	++	0.0709919	VNPGIDIEccSTDNcNPHPK	C9(Carba); C10(Carba); C15(Carba)	2	2326.98	-0.782732	0
														LSFGcAATcPK	C5(Carba); C9(Carba)	2	1211.56	0.551539	0
														KLSFGcAATcPK	C6(Carba); C10(Carba)	2	1339.65	-0.958611	1
														SWcDAWcGSR	C3(Carba); C7(Carba)	2	1284.49	-1.47097	0
	A8N286	Haditoxin	130.341	24.42	2	2	4	86	9.8867	7.54736				GcTFTcPELTPNGK	C2(Carba); C6(Carba)	2	1581.7	-0.230531	0
														SSWIDGR		2	820.392	-3.35802	0
	P01386	Long neurotoxin 2	2300.74	60.27	2	6	72	73	8.04767	8.19189				IDLGcAATcPK	C5(Carba); C9(Carba)	2	1205.56	-0.31545	0
														TKcYVTPDATSQTcPDGQDIcYTK	C3(Carba); C14(Carba); C21(Carba)	2	2809.21	0.358336	1
														RIDLGcAATcPK	C6(Carba); C10(Carba)	2	1361.67	-0.312908	1
														cYVTPDATSQTcPDGQDIcYTK	C1(Carba); C12(Carba); C19(Carba)	2	2580.07	-0.528238	0
														IDLGcAATcPKVKPGVDIK	C5(Carba); C9(Carba)	3	2042.08	-0.320241	1
														VKPGVDIK		2	855.538	9.85969	0
	A8N285	Long neurotoxin LNTX-2 homolog	3723.96	72.04	2	8	145	93	10.2369	7.95752				IDLGcAATcPK	C5(Carba); C9(Carba)	2	1205.56	-0.31545	0
														ccSTDNcNPFTPWK	C1(Carba); C2(Carba); C7(Carba)	2	1786.7	-0.184544	0
														cYVTPDATSQTcPDGENIcYTK	C1(Carba); C12(Carba); C19(Carba)	2	2580.07	-0.622863	0
														RIDLGcAATcPK	C6(Carba); C10(Carba)	2	1361.67	-0.312908	1
														SWcDVFcSSR	C3(Carba); C7(Carba)	2	1303.52	1.02051	0
														IDLGcAATcPKVKPGVDIK	C5(Carba); C9(Carba)	3	2042.08	-0.320241	1
														ccSTDNcNPFTPWKR	C1(Carba); C2(Carba); C7(Carba)	2	1942.79	-2.58091	1
														VKPGVDIK		2	855.538	9.85969	0
	Q2VBP5	Long neurotoxin LNTX22	575.399	59.14	1	6	32	93	10.3741	8.17725				ccSTDNcNPFTPWK	C1(Carba); C2(Carba); C7(Carba)	2	1786.7	-0.184544	0
														SETcPDGENIcYTK	C4(Carba); C11(Carba)	2	1673.68	1.27034	0
														ccSTDNcNPFTPWKR	C1(Carba); C2(Carba); C7(Carba)	2	1942.79	-2.58091	1
														cYVTPDVK	C1(Carba)	2	981.469	-2.26976	0
														VKPGVDIK		2	855.538	9.85969	0
														SWcEVFcTSR	C3(Carba); C7(Carba)	2	1331.55	-2.06381	0
	Q53B54	Long neurotoxin OH-17	2825.88	81.94	1	8	100	72	8.0317	8.00146				IDLGcAATcPK	C5(Carba); C9(Carba)	2	1205.56	-0.31545	0
														ccSTDNcNPFTPWK	C1(Carba); C2(Carba); C7(Carba)	2	1786.7	-0.184544	0
														SWcDVFcTSR	C3(Carba); C7(Carba)	2	1317.53	-0.677033	0
														SETcPDGENIcYTK	C4(Carba); C11(Carba)	2	1673.68	1.27034	0
														RIDLGcAATcPK	C6(Carba); C10(Carba)	2	1361.67	-0.312908	1
														IDLGcAATcPKVKPGVDIK	C5(Carba); C9(Carba)	3	2042.08	-0.320241	1
														ccSTDNcNPFTPWKR	C1(Carba); C2(Carba); C7(Carba)	2	1942.79	-2.58091	1
														VKPGVDIK		2	855.538	9.85969	0
	Q53B58	Long neurotoxin OH-55	271.972	44.09	3	4	11	93	10.203	7.95752				ccSTDNcNPFPTR	C1(Carba); C2(Carba); C7(Carba)	2	1628.62	-2.12061	0
														VNLGcAATcPIVKPGVEIK	C5(Carba); C9(Carba)	2	2026.08	0.580659	0
														RVNLGcAATcPIVKPGVEIK	C6(Carba); C10(Carba)	3	2182.18	-0.60681	1
														cYVTPDVK	C1(Carba)	2	981.469	-2.26976	0
	Q53B57	Long neurotoxin OH-56	142.537	13.19	2	2	5	91	9.91065	7.38623				VNLGcAATcPK	C5(Carba); C9(Carba)	2	1190.57	0.121117	0
														RVNLGcAATcPK	C6(Carba); C10(Carba)	2	1346.67	0.798251	1
	P84716	Neurotoxin-like protein 1	106.459	44.26	2	2	5	61	7.03749	9.42236				VSETSQTcHVWQNLcFK	C8(Carba); C15(Carba)	2	2123.96	-0.285756	0
														GcTATcPKPK	C2(Carba); C6(Carba)	2	1119.53	0.247329	0
	P29181	Weak neurotoxin 7	131.817	20	2	2	5	65	7.6317	8.79248				GcAATcPEAKPR	C2(Carba); C6(Carba)	2	1317.6	-0.247477	0
														RGcAATcPEAKPR	C3(Carba); C7(Carba)	3	1473.71	0.442621	1
	Q2VBN2	Weak neurotoxin WNTX34	198.35	37.21	4	4	7	86	9.80774	8.08936				EIVQccSTDEcNH	C5(Carba); C6(Carba); C11(Carba)	2	1651.63	6.56354	0
														GcAATcPEAK	C2(Carba); C6(Carba)	2	1064.45	-0.229856	0
														NGENVcFK	C6(Carba)	2	967.429	-1.33721	0
														RGcAATcPEAK	C3(Carba); C7(Carba)	2	1220.55	-0.938055	1
16-1	P82662	Alpha-elapitoxin-Oh2b	297.121	46.15	4	4	7	91	9.84972	7.47412	3FTX (NTX)	++	0.019163	VNPGIDIEccSTDNcNPHPK	C9(Carba); C10(Carba); C15(Carba)	2	2326.99	0.791025	0
														KLSFGcAATcPK	C6(Carba); C10(Carba)	2	1339.65	-1.50534	1
														LSFGcAATcPK	C5(Carba); C9(Carba)	2	1211.55	-0.153746	0
														SWcDAWcGSR	C3(Carba); C7(Carba)	2	1284.49	-2.13621	0
	A8N285	Long neurotoxin LNTX-2 homolog	2036.92	62.37	2	5	78	93	10.2369	7.95752				cYVTPDATSQTcPDGENIcYTK	C1(Carba); C12(Carba); C19(Carba)	2	2580.07	-0.528238	0
														IDLGcAATcPK	C5(Carba); C9(Carba)	2	1205.56	-0.517961	0
														RIDLGcAATcPK	C6(Carba); C10(Carba)	2	1361.67	-0.581851	1
														ccSTDNcNPFTPWK	C1(Carba); C2(Carba); C7(Carba)	2	1786.7	0.703638	0
														SWcDVFcSSR	C3(Carba); C7(Carba)	2	1303.52	-0.196899	0
	Q53B58	Long neurotoxin OH-55	179.572	35.48	3	3	4	93	10.203	7.95752				ccSTDNcNPFPTR	C1(Carba); C2(Carba); C7(Carba)	2	1628.62	-0.921358	0
														VNLGcAATcPIVKPGVEIK	C5(Carba); C9(Carba)	2	2026.08	-1.16658	0
														RVNLGcAATcPIVKPGVEIK	C6(Carba); C10(Carba)	3	2182.18	-2.11718	1
	Q53B57	Long neurotoxin OH-56	164.965	35.16	3	3	5	91	9.91065	7.38623				VNPGVDIIccSTDNcNPFPK	C9(Carba); C10(Carba); C15(Carba)	2	2307.02	-1.39395	0
														VNLGcAATcPK	C5(Carba); C9(Carba)	2	1190.56	-0.699135	0
														RVNLGcAATcPK	C6(Carba); C10(Carba)	2	1346.67	-0.742736	1
	Q53B49	Short neurotoxin OH-35	194.323	38.37	2	2	7	86	9.55762	7.60596				QYTIFGVTPEIcADGQNLcYK	C12(Carba); C19(Carba)	2	2477.14	-2.02394	0
														qYTIFGVTPEIcADGQNLcYK	N-Term(Gln->); C12(Carba); C19(Carba)	2	2460.12	-0.481137	0
														NHDTVHccTTDK	C7(Carba); C8(Carba)	2	1487.6	-0.220614	0
16-2	B6RLX2	Kunitz-type serine protease inhibitor TCI	4379.47	60.24	8	8	146	83	8.97647	8.26514	Kunitz	-	0.0293436	AYIPSFYYNPDASAcQK	C15(Carba)	2	1994.89	-0.807533	0
														FIYGGcGGNANK	C6(Carba)	2	1257.56	-3.56966	0
														FcELPAVSGFcK	C2(Carba); C11(Carba)	2	1414.65	-0.674515	0
														FIYGGcGGNANKFK	C6(Carba)	2	1532.73	-2.49005	1
														FcELPAVSGFcKAYIPSFYYNPDASAcQK	C2(Carba); C11(Carba); C27(Carba)	3	3390.52	-0.750952	1
														AYIPSFYYNPDASAcQKFIYGGcGGNANK	C15(Carba); C23(Carba)	3	3233.45	-0.144042	1
														FKTIEEcHR	C7(Carba)	2	1219.59	1.64204	1
														TIEEcHR	C5(Carba)	2	944.424	-1.24132	0
17-3	P82662	Alpha-elapitoxin-Oh2b	225.397	24.18	3	3	6	91	9.84972	7.47412	3FTX (NTX)	+	0.00502748	LSFGcAATcPK	C5(Carba); C9(Carba)	2	1211.55	-0.758277	0
														KLSFGcAATcPK	C6(Carba); C10(Carba)	2	1339.65	-1.14085	1
														SWcDAWcGSR	C3(Carba); C7(Carba)	2	1284.49	-0.71069	0
	P01386	Long neurotoxin 2	566.768	46.58	1	3	16	73	8.04767	8.19189				IDLGcAATcPK	C5(Carba); C9(Carba)	2	1205.56	-0.31545	0
														cYVTPDATSQTcPDGQDIcYTK	C1(Carba); C12(Carba); C19(Carba)	2	2580.07	-0.812115	0
														RIDLGcAATcPK	C6(Carba); C10(Carba)	2	1361.67	-0.940443	1
	A8N285	Long neurotoxin LNTX-2 homolog	871.403	62.37	2	5	28	93	10.2369	7.95752				cYVTPDATSQTcPDGENIcYTK	C1(Carba); C12(Carba); C19(Carba)	2	2580.07	-0.622863	0
														IDLGcAATcPK	C5(Carba); C9(Carba)	2	1205.56	-0.31545	0
														RIDLGcAATcPK	C6(Carba); C10(Carba)	2	1361.67	-0.940443	1
														ccSTDNcNPFTPWK	C1(Carba); C2(Carba); C7(Carba)	2	1786.7	-0.252866	0
														SWcDVFcSSR	C3(Carba); C7(Carba)	2	1303.52	-0.47784	0
	Q53B54	Long neurotoxin OH-17	615.129	55.56	1	4	19	72	8.0317	8.00146				IDLGcAATcPK	C5(Carba); C9(Carba)	2	1205.56	-0.31545	0
														RIDLGcAATcPK	C6(Carba); C10(Carba)	2	1361.67	-0.940443	1
														ccSTDNcNPFTPWK	C1(Carba); C2(Carba); C7(Carba)	2	1786.7	-0.252866	0
														SETcPDGENIcYTK	C4(Carba); C11(Carba)	2	1673.68	0.905668	0
17-4	P82662	Alpha-elapitoxin-Oh2b	326.48	46.15	4	4	9	91	9.8	7.47	3FTX (NTX)	-	0.00606635	KLSFGcAATcPK	C6(Carba); C10(Carba)	2	1339.65	-0.13852	1
														LSFGcAATcPK	C5(Carba); C9(Carba)	2	1211.55	-0.758277	0
														VNPGIDIEccSTDNcNPHPK	C9(Carba); C10(Carba); C15(Carba)	2	2326.99	0.895942	0
														SWcDAWcGSR	C3(Carba); C7(Carba)	2	1284.49	-1.09083	0
	A8N285	Long neurotoxin LNTX-2 homolog	298.04	47.31	2	4	10	93	10.2	7.96				cYVTPDATSQTcPDGENIcYTK	C1(Carba); C12(Carba); C19(Carba)	2	2580.08	4.96002	0
														IDLGcAATcPK	C5(Carba); C9(Carba)	2	1205.56	-1.32801	0
														RIDLGcAATcPK	C6(Carba); C10(Carba)	2	1361.67	0.583569	1
														SWcDVFcSSR	C3(Carba); C7(Carba)	2	1303.52	-0.665133	0
	Q53B54	Long neurotoxin OH-17	234.31	30.56	1	3	9	72	8	8				IDLGcAATcPK	C5(Carba); C9(Carba)	2	1205.56	-1.32801	0
														RIDLGcAATcPK	C6(Carba); C10(Carba)	2	1361.67	0.583569	1
														SWcDVFcTSR	C3(Carba); C7(Carba)	2	1317.53	-0.399081	0
	Q53B50	Short neurotoxin OH-32	129.29	59.74	3	3	5	77	8.6	7.85				VHGLQTcEPAHK	C7(Carba)	2	1376.67	-0.530211	0
														NAVccSTDKcN	C4(Carba); C5(Carba); C10(Carba)	2	1328.5	-1.54556	1
														TVmPFPNHPLTLmGcTYScPTER	M3(Oxida); M13(Oxida); C15(Carba); C19(Carba)	3	2741.22	0.357369	0
18-1	P82662	Alpha-elapitoxin-Oh2b	778.26	49.45	5	5	24	91	9.84972	7.47412	3FTX (NTX)	+	0.0113656	KLSFGcAATcPK	C6(Carba); C10(Carba)	2	1339.65	-0.13852	1
														LSFGcAATcPK	C5(Carba); C9(Carba)	2	1211.55	-0.758277	0
														SWcDAWcGSR	C3(Carba); C7(Carba)	2	1284.49	-0.330553	0
														VNPGIDIEccSTDNcNPHPK	C9(Carba); C10(Carba); C15(Carba)	2	2326.98	-0.363063	0
														VNPGIDIEccSTDNcNPHPKLRP	C9(Carba); C10(Carba); C15(Carba)	3	2693.22	-0.720642	1
	P01386	Long neurotoxin 2	469.651	60.27	2	5	17	73	8.04767	8.19189				IDLGcAATcPK	C5(Carba); C9(Carba)	2	1205.56	-1.02424	0
														RIDLGcAATcPK	C6(Carba); C10(Carba)	2	1361.67	-1.03009	1
														cYVTPDATSQTcPDGQDIcYTK	C1(Carba); C12(Carba); C19(Carba)	3	2580.07	-1.05389	0
														TKcYVTPDATSQTcPDGQDIcYTK	C3(Carba); C14(Carba); C21(Carba)	3	2809.21	-1.18905	1
														VKPGVDIK		2	855.53	-0.413452	0
	A8N285	Long neurotoxin LNTX-2 homolog	672.814	70.97	2	6	25	93	10.2369	7.95752				cYVTPDATSQTcPDGENIcYTK	C1(Carba); C12(Carba); C19(Carba)	2	2580.07	0.0395164	0
														IDLGcAATcPK	C5(Carba); C9(Carba)	2	1205.56	-1.02424	0
														RIDLGcAATcPK	C6(Carba); C10(Carba)	2	1361.67	-1.03009	1
														SWcDVFcSSR	C3(Carba); C7(Carba)	2	1303.52	-0.852427	0
														ccSTDNcNPFTPWK	C1(Carba); C2(Carba); C7(Carba)	2	1786.7	-0.662797	0
														VKPGVDIK		2	855.53	-0.413452	0
	Q53B54	Long neurotoxin OH-17	514.45	80.56	2	6	19	72	8.0317	8.00146				IDLGcAATcPK	C5(Carba); C9(Carba)	2	1205.56	-1.02424	0
														SWcDVFcTSR	C3(Carba); C7(Carba)	2	1317.53	-1.04764	0
														RIDLGcAATcPK	C6(Carba); C10(Carba)	2	1361.67	-1.03009	1
														ccSTDNcNPFTPWK	C1(Carba); C2(Carba); C7(Carba)	2	1786.7	-0.662797	0
														VKPGVDIK		2	855.53	-0.413452	0
														SETcPDGENIcYTK	C4(Carba); C11(Carba)	2	1673.68	-0.84478	0
	Q53B49	Short neurotoxin OH-35	410.357	67.44	5	5	14	86	9.55762	7.60596				QYTIFGVTPEIcADGQNLcYK	C12(Carba); C19(Carba)	2	2477.15	-0.644131	0
														qYTIFGVTPEIcADGQNLcYK	N-Term(Gln->); C12(Carba); C19(Carba)	2	2460.12	-1.96973	0
														NHDTVHccTTDK	C7(Carba); C8(Carba)	2	1487.6	-0.877083	0
														TWHmVYPGGYDHTR	M4(Oxida)	2	1735.76	-0.718437	0
														TWHMVYPGGYDHTR		3	1719.77	1.10379	0
														NHDTVHccTTDKcNL	C7(Carba); C8(Carba); C13(Carba)	2	1874.76	-1.1844	1
														GcAATcPK	C2(Carba); C6(Carba)	2	864.369	-1.12106	0
18-2	P82662	Alpha-elapitoxin-Oh2b	1275.26	49.45	5	5	42	91	9.8	7.47	3FTX (NTX)	+	0.021533	LSFGcAATcPK	C5(Carba); C9(Carba)	2	1211.55	-0.959788	0
														KLSFGcAATcPK	C6(Carba); C10(Carba)	2	1339.65	-0.685247	1
														VNPGIDIEccSTDNcNPHPKLRP	C9(Carba); C10(Carba); C15(Carba)	3	2693.22	-1.19655	1
														SWcDAWcGSR	C3(Carba); C7(Carba)	2	1284.49	-0.140485	0
														VNPGIDIEccSTDNcNPHPK	C9(Carba); C10(Carba); C15(Carba)	3	2326.98	-0.631135	0
	P01386	Long neurotoxin 2	157.21	46.58	1	3	5	73	8	8.19				IDLGcAATcPK	C5(Carba); C9(Carba)	2	1205.56	-0.821728	0
														RIDLGcAATcPK	C6(Carba); C10(Carba)	2	1361.67	-1.03009	1
														cYVTPDATSQTcPDGQDIcYTK	C1(Carba); C12(Carba); C19(Carba)	3	2580.07	-1.19583	0
	A8N285	Long neurotoxin LNTX-2 homolog	273.13	47.31	2	4	8	93	10.2	7.96				cYVTPDATSQTcPDGENIcYTK	C1(Carba); C12(Carba); C19(Carba)	2	2580.07	-1.19062	0
														IDLGcAATcPK	C5(Carba); C9(Carba)	2	1205.56	-0.821728	0
														RIDLGcAATcPK	C6(Carba); C10(Carba)	2	1361.67	-1.03009	1
														SWcDVFcSSR	C3(Carba); C7(Carba)	2	1303.52	-0.571487	0
	Q53B54	Long neurotoxin OH-17	186.38	30.56	1	3	6	72	8	8				IDLGcAATcPK	C5(Carba); C9(Carba)	2	1205.56	-0.821728	0
														SWcDVFcTSR	C3(Carba); C7(Carba)	2	1317.54	0.156822	0
														RIDLGcAATcPK	C6(Carba); C10(Carba)	2	1361.67	-1.03009	1
	Q53B49	Short neurotoxin OH-35	281.76	54.65	3	3	9	86	9.6	7.61				QYTIFGVTPEIcADGQNLcYK	C12(Carba); C19(Carba)	2	2477.15	-0.841246	0
														TWHmVYPGGYDHTR	M4(Oxida)	2	1735.76	0.0551551	0
														qYTIFGVTPEIcADGQNLcYK	N-Term(Gln->); C12(Carba); C19(Carba)	2	2460.12	-0.580376	0
														NHDTVHccTTDK	C7(Carba); C8(Carba)	2	1487.6	-0.877083	0
19-2	Q9DF33	Acidic phospholipase A2 2	3132.7	74.66	9	9	86	146	15.9	4.74	PLA2	-	0.0144199	ccQVHDNcYTQAQQLTEcSPYSK	C1(Carba); C2(Carba); C8(Carba); C18(Carba)	2	2877.17	0.984849	0
														ADNDEcAAFVcDcDR	C6(Carba); C11(Carba); C13(Carba)	2	1817.65	-0.101241	0
														cTIPGSIPWWDYSDYGcYcGSGGSGTPVDELDR	C1(Carba); C17(Carba); C19(Carba)	3	3727.54	0.444394	0
														VAAIcFAGAPYNK	C5(Carba)	2	1381.69	-0.13206	0
														YSYDcSEGTLTcK	C5(Carba); C12(Carba)	2	1583.63	-0.82757	0
														RYSYDcSEGTLTcK	C6(Carba); C13(Carba)	2	1739.73	-1.83212	1
														ENINIDTTTR		2	1176.58	-0.980053	0
														ENINIDTTTRc	C11(Carba)	2	1336.61	-1.51275	1
														ccQVHDNcYTQAQQLTEcSPYSKR	C1(Carba); C2(Carba); C8(Carba); C18(Carba)	3	3033.27	-0.695112	1
19-3	Q2VBN8	Beta-cardiotoxin CTX9	682.956	51.19	2	6	21	84	9.37393	8.55811	3FTX (CTX)	-	0.00553627	SSADVEVLccDTNK	C9(Carba); C10(Carba)	2	1597.68	-1.32652	0
														KcLNTPLPLIYK	C2(Carba)	2	1459.83	-1.10846	1
														cLNTPLPLIYK	C1(Carba)	2	1331.74	0.525976	0
														LPSKYDVIR		2	1090.63	-0.135235	1
														GcIDIcPKSSADVEVLccDTNK	C2(Carba); C6(Carba); C17(Carba); C18(Carba)	3	2541.1	-2.74072	1
														GcIDIcPK	C2(Carba); C6(Carba)	2	962.444	0.653607	0
	Q69CK0	Beta-cardiotoxin CTX27	739.851	59.52	1	5	22	84	9.30486	8.39697				SSADVEVLccDTNK	C9(Carba); C10(Carba)	2	1597.68	-1.32652	0
														cLNTPLPLIYTTcPIGQDK	C1(Carba); C13(Carba)	2	2204.11	-1.8335	0
														LPSKYDVIR		2	1090.63	-0.135235	1
														GcIDIcPKSSADVEVLccDTNK	C2(Carba); C6(Carba); C17(Carba); C18(Carba)	3	2541.1	-2.74072	1
														GcIDIcPK	C2(Carba); C6(Carba)	2	962.444	0.653607	0
20-1	Q53B46	Beta-cardiotoxin CTX15	2392.26	67.86	2	9	95	84	9.34592	8.54346	3FTX (CTX)	-	0.0409917	GcIDIcPKSSADVEVLccDTNK	C2(Carba); C6(Carba); C17(Carba); C18(Carba)	2	2541.12	4.13403	1
														SSADVEVLccDTNK	C9(Carba); C10(Carba)	2	1597.68	-1.40293	0
														KcLNTPLPLIYK	C2(Carba)	2	1459.84	4.66125	1
														LPSKYDVIR		2	1090.63	4.11797	1
														cLNTPLPLIYK	C1(Carba)	2	1331.75	5.65903	0
														cLNTPLPLIYKTcPIGQDK	C1(Carba); C13(Carba)	2	2231.16	1.50427	1
														SSADVEVLccDTNKcNK	C9(Carba); C10(Carba); C15(Carba)	2	1999.86	2.61517	1
														GcIDIcPK	C2(Carba); C6(Carba)	2	962.443	-0.487896	0
														TcPIGQDKcIK	C2(Carba); C9(Carba)	2	1319.65	1.58892	1
	Q2VBN8	Beta-cardiotoxin CTX9	2351.13	67.86	2	9	94	84	9.37393	8.55811				GcIDIcPKSSADVEVLccDTNK	C2(Carba); C6(Carba); C17(Carba); C18(Carba)	2	2541.12	4.13403	1
														SSADVEVLccDTNK	C9(Carba); C10(Carba)	2	1597.68	-1.40293	0
														KcLNTPLPLIYK	C2(Carba)	2	1459.84	4.66125	1
														LPSKYDVIR		2	1090.63	4.11797	1
														cLNTPLPLIYK	C1(Carba)	2	1331.75	5.65903	0
														SSADVEVLccDTNKcNK	C9(Carba); C10(Carba); C15(Carba)	2	1999.86	2.61517	1
														GcIDIcPK	C2(Carba); C6(Carba)	2	962.443	-0.487896	0
														cLNTPLPLIYKTcPIGQDR	C1(Carba); C13(Carba)	2	2259.16	0.600513	1
														TcPIGQDRcIK	C2(Carba); C9(Carba)	2	1347.64	-6.812	1
21-1	Q9DF33	Acidic phospholipase A2 2	3008.17	28.77	4	4	77	146	15.8901	4.7417	PLA2	-	0.015284	ADNDEcAAFVcDcDR	C6(Carba); C11(Carba); C13(Carba)	2	1817.65	-0.772824	0
														VAAIcFAGAPYNK	C5(Carba)	2	1381.69	-0.750499	0
														YSYDcSEGTLTcK	C5(Carba); C12(Carba)	2	1583.63	-1.82964	0
														RYSYDcSEGTLTcK	C6(Carba); C13(Carba)	2	1739.73	-0.990128	1
21-2	Q2VBN8	Beta-cardiotoxin CTX9	788.046	54.76	2	7	31	84	9.37393	8.55811	3FTX (CTX)	-	0.00577545	SSADVEVLccDTNK	C9(Carba); C10(Carba)	2	1597.68	-2.85462	0
														LPSKYDVIR		2	1090.63	-0.135235	1
														KcLNTPLPLIYK	C2(Carba)	2	1459.83	-0.941224	1
														cLNTPLPLIYK	C1(Carba)	2	1331.74	-0.298985	0
														GcIDIcPK	C2(Carba); C6(Carba)	2	962.443	0.019439	0
														GcIDIcPKSSADVEVLccDTNK	C2(Carba); C6(Carba); C17(Carba); C18(Carba)	3	2541.1	-3.101	1
														SSADVEVLccDTNKcNK	C9(Carba); C10(Carba); C15(Carba)	2	1999.85	-2.20696	1
22-1	Q69CK0	Beta-cardiotoxin CTX27	656.753	50	1	3	17	84	9.30486	8.39697	3FTX (CTX)	-	0.0133134	cLNTPLPLIYTTcPIGQDK	C1(Carba); C13(Carba)	2	2204.11	1.71101	0
														SSADVEVLccDTNK	C9(Carba); C10(Carba)	2	1597.68	0.201572	0
														LPSKYDVIR		2	1090.62	-0.582942	1
	Q2VBN8	Beta-cardiotoxin CTX9	576.29	41.67	2	4	16	84	9.37393	8.55811				SSADVEVLccDTNK	C9(Carba); C10(Carba)	2	1597.68	0.201572	0
														LPSKYDVIR		2	1090.62	-0.582942	1
														KcLNTPLPLIYK	C2(Carba)	2	1459.83	-0.10503	1
														cLNTPLPLIYK	C1(Carba)	2	1331.74	0.159327	0
23-1	Q69CK0	Beta-cardiotoxin CTX27	2617.75	67.86	3	8	97	84	9.30486	8.39697	3FTX (CTX)	-	0.03542	SSADVEVLccDTNK	C9(Carba); C10(Carba)	2	1597.68	0.354381	0
														cLNTPLPLIYTTcPIGQDK	C1(Carba); C13(Carba)	2	2204.11	-0.39354	0
														GcIDIcPKSSADVEVLccDTNK	C2(Carba); C6(Carba); C17(Carba); C18(Carba)	2	2541.12	2.69289	1
														KcLNTPLPLIYTTcPIGQDK	C2(Carba); C14(Carba)	2	2332.2	-1.31377	1
														LPSKYDVIR		2	1090.63	2.66293	1
														SSADVEVLccDTNKcNK	C9(Carba); C10(Carba); C15(Carba)	2	1999.85	0.600865	1
														GcIDIcPK	C2(Carba); C6(Carba)	2	962.443	-0.361062	0
														cLNTPLPLIYTTcPIGQDKcVK	C1(Carba); C13(Carba); C20(Carba)	3	2591.3	-0.297927	1
	Q2VBN8	Beta-cardiotoxin CTX9	1740.69	53.57	1	6	64	84	9.37393	8.55811				SSADVEVLccDTNK	C9(Carba); C10(Carba)	2	1597.68	0.354381	0
														GcIDIcPKSSADVEVLccDTNK	C2(Carba); C6(Carba); C17(Carba); C18(Carba)	2	2541.12	2.69289	1
														LPSKYDVIR		2	1090.63	2.66293	1
														SSADVEVLccDTNKcNK	C9(Carba); C10(Carba); C15(Carba)	2	1999.85	0.600865	1
														GcIDIcPK	C2(Carba); C6(Carba)	2	962.443	-0.361062	0
														cLNTPLPLIYK	C1(Carba)	2	1331.74	-0.573972	0
24-1	P82662	Alpha-elapitoxin-Oh2b	1871.25	49.45	5	5	60	91	9.84972	7.47412	3FTX (NTX)	+	0.0360215	KLSFGcAATcPK	C6(Carba); C10(Carba)	2	1339.65	0.317085	1
														LSFGcAATcPK	C5(Carba); C9(Carba)	2	1211.56	2.46588	0
														VNPGIDIEccSTDNcNPHPK	C9(Carba); C10(Carba); C15(Carba)	2	2326.99	0.791025	0
														SWcDAWcGSR	C3(Carba); C7(Carba)	2	1284.49	-0.520622	0
														VNPGIDIEccSTDNcNPHPKLRP	C9(Carba); C10(Carba); C15(Carba)	3	2693.22	-0.720642	1
25-1	P82662	Alpha-elapitoxin-Oh2b	640.017	46.15	4	4	24	91	9.84972	7.47412	3FTX (NTX)	-	0.00466015	KLSFGcAATcPK	C6(Carba); C10(Carba)	2	1339.65	-1.3231	1
														VNPGIDIEccSTDNcNPHPK	C9(Carba); C10(Carba); C15(Carba)	2	2326.99	1.10578	0
														LSFGcAATcPK	C5(Carba); C9(Carba)	2	1211.55	-0.456011	0
														SWcDAWcGSR	C3(Carba); C7(Carba)	2	1284.49	0.334686	0
27-1	Q9DF33	Acidic phospholipase A2 2	168.612	24.66	3	3	5	146	15.8901	4.7417	PLA2	-	0.00684981	YSYDcSEGTLTcK	C5(Carba); C12(Carba)	2	1583.64	0.174501	0
														ENINIDTTTR		2	1176.59	1.40619	0
														VAAIcFAGAPYNK	C5(Carba)	2	1381.69	-2.60582	0
	Q9DF56	Acidic phospholipase A2	496.008	50.66	9	9	20	152	16.6296	5.21143				KYSYTcSGGTLTcNDDNDEcGAFIcNcDR	C6(Carba); C13(Carba); C20(Carba); C25(Carba); C27(Carba)	3	3453.32	1.16336	1
														YSYTcSGGTLTcNDDNDEcGAFIcNcDR	C5(Carba); C12(Carba); C19(Carba); C24(Carba); C26(Carba)	3	3325.22	-0.700981	0
														ccQTHDLcYSK	C1(Carba); C2(Carba); C8(Carba)	2	1471.58	0.268049	0
														ENKELDIATR		2	1188.62	1.37256	1
														cSSLLNSPLmKK	C1(Carba); M10(Oxida)	2	1393.72	-0.63697	1
														cSSLLNSPLmK	C1(Carba); M10(Oxida)	2	1265.62	0.455416	0
														AEEQPKcSSLLNSPLmK	C7(Carba); M16(Oxida)	3	1947.95	0.118609	1
														IcFAGAPYNK	C2(Carba)	2	1140.55	-0.302251	0
														cSSLLNSPLMK	C1(Carba)	2	1249.63	-0.674206	0
														ccQTHDLcYSKAEEQPK	C1(Carba); C2(Carba); C8(Carba)	3	2153.9	-0.940656	1
28-1	Q69CK0	Beta-cardiotoxin CTX27	209.576	50	1	3	6	84	9.30486	8.39697	3FTX (NTX)	-	0.00623604	cLNTPLPLIYTTcPIGQDK	C1(Carba); C13(Carba)	2	2204.11	-1.05814	0
														SSADVEVLccDTNK	C9(Carba); C10(Carba)	2	1597.68	-1.0209	0
														LPSKYDVIR		2	1090.63	0.76018	1
	Q2VBN8	Beta-cardiotoxin CTX9	151.392	40.48	1	3	5	84	9.37393	8.55811				SSADVEVLccDTNK	C9(Carba); C10(Carba)	2	1597.68	-1.0209	0
														LPSKYDVIR		2	1090.63	0.76018	1
														cLNTPLPLIYK	C1(Carba)	2	1331.74	-0.940622	0
29-1	Q69CK0	Beta-cardiotoxin CTX27	55.1769	32.14	1	2	2	84	9.30486	8.39697	3FTX (NTX)	-	0.0121437	cLNTPLPLIYTTcPIGQDK	C1(Carba); C13(Carba)	2	2204.11	-0.172007	0
														GcIDIcPK	C2(Carba); C6(Carba)	2	962.443	-0.868398	0
	Q2VBN8	Beta-cardiotoxin CTX9	36.8986	22.62	1	2	2	84	9.37393	8.55811				cLNTPLPLIYK	C1(Carba)	2	1331.74	-1.30727	0
														GcIDIcPK	C2(Carba); C6(Carba)	2	962.443	-0.868398	0
31-1	P83234	Ohanin	1788.77	27.37	3	5	48	190	21.1609	7.13721	O/V	-	0.00812703	ADVTFDSNTAFESLVVSPDK		2	2142.02	-1.06877	0
														ADVTFDSNTAFESLVVSPDKK		2	2270.12	-1.33079	1
														TVENVGVPK		2	942.526	0.429914	0
														FSSSPcVLGSPGFR	C6(Carba)	2	1497.72	0.133898	0
														TVENVGVPKGVPDSPER		2	1779.92	-1.0398	1
32-1	Q7ZT98	Cysteine-rich venom protein ophanin	1531.74	67.78	10	14	57	239	26.9	7.18	CRISP	++	0.0702131	IGcAVNYcPSSEYSYFYVcQYcPSGNmR	C3(Carba); C8(Carba); C19(Carba); C22(Carba); M27(Oxida)	3	3448.38	-1.00458	0
														WASNcNLGHSPDYSR	C5(Carba)	2	1763.75	-2.05054	0
														MQWYPEAASNAER		2	1552.68	-0.306217	0
														VLEGIEcGENIYMSSNPR	C7(Carba)	2	2067.95	1.56478	0
														AWTEIIQLWHDEYK		2	1831.9	-0.136827	0
														IGcAVNYcPSSEYSYFYVcQYcPSGNMR	C3(Carba); C8(Carba); C19(Carba); C22(Carba)	3	3432.38	-1.67159	0
														mQWYPEAASNAER	M1(Oxida)	2	1568.68	1.69086	0
														EIVDLHNSLR		2	1195.64	-0.0161966	0
														NFVYGVGANPPGSVTGHYTQIVWYK		2	2754.37	-0.820271	0
														QKEIVDLHNSLR		2	1451.8	-0.00338352	1
														QSScQDEWIK	C4(Carba)	2	1280.56	0.316813	0
														VLEGIEcGENIYmSSNPR	C7(Carba); M13(Oxida)	2	2083.95	1.53072	0
														RSVSPTASNmLK	M10(Oxida)	2	1306.68	-0.963266	1
														NFVYGVGANPPGSVTGHYTQIVWYKTYR		3	3174.58	0.23819	1
														cPAScFcHNK	C1(Carba); C5(Carba); C7(Carba)	2	1280.5	-0.3481	0
														SVSPTASNmLK	M9(Oxida)	2	1150.58	-0.52369	0
														SVSPTASNMLK		2	1134.58	0.477745	0
														RSVSPTASNMLK		2	1290.68	-0.0883965	1
														qKEIVDLHNSLR	N-Term(Gln->)	3	1434.77	-1.27839	1
														SKcPAScFcHNK	C3(Carba); C7(Carba); C9(Carba)	2	1495.62	-0.819082	1
														qSScQDEWIK	N-Term(Gln->); C4(Carba)	2	1263.53	-0.995263	0
33-1	R4FIY6	SVMP-Ver-17 (Fragment)	525.592	2.37	2	2	16	506	56.7195	5.80811	SVMP	++	0.016909	KYIEFYVVVDNK		2	1516.8	-0.990976	1
														YIEFYVVVDNK		2	1388.71	0.323542	0
35-2	R4FIY6	SVMP-Ver-17 (Fragment)	1500.46	6.13	3	4	46	506	56.7195	5.80811	SVMP	++	0.0115616	YIEFYVVVDNK		2	1388.71	-0.907086	0
														cGDGMVcSNR	C1(Carba); C7(Carba)	2	1155.43	-0.0274705	0
														KYIEFYVVVDNK		2	1516.8	-0.347146	1
														cGDGmVcSNR	C1(Carba); M5(Oxida); C7(Carba)	2	1171.43	0.142089	0
														qcVDVQTAY	N-Term(Gln->); C2(Carba)	2	1066.45	0.520778	0
														QcVDVQTAY	C2(Carba)	2	1083.48	-0.205615	0
	A0A024AXX7	P-III snake venom metalloprotease (Fragment)	1234.01	4.08	1	3	45	613	68.3036	5.47803				AAKDDcDLPEIcTGR	C6(Carba); C12(Carba)	2	1720.76	-2.05856	1
														cGDGMVcSNR	C1(Carba); C7(Carba)	2	1155.43	-0.0274705	0
														DDcDLPEIcTGR	C3(Carba); C9(Carba)	2	1450.59	-1.58628	0
														cGDGmVcSNR	C1(Carba); M5(Oxida); C7(Carba)	2	1171.43	0.142089	0
	D6PXE8	Zinc metalloproteinase-disintegrin-like atrase-B	274.219	4.05	2	2	11	593	66.2027	5.35107				cGDGMVcSK	C1(Carba); C7(Carba)	2	1013.38	-2.25217	0
														cGDGmVcSK	C1(Carba); M5(Oxida); C7(Carba)	2	1029.38	-0.305135	0
														NGHPcQNNQGYcYNR	C5(Carba); C12(Carba)	2	1881.75	-0.516569	0
35-3	C1JZW4	Opharin	579.416	33.33	4	7	17	237	26.2876	8.86572	O/V	++	0.010152	FScGENLFmSSQPYAWSR	C3(Carba); M9(Oxida)	2	2182.93	-2.45949	0
														YLYVcQYcPAGNIR	C5(Carba); C8(Carba)	2	1776.82	-0.155201	0
														FScGENLFMSSQPYAWSR	C3(Carba)	2	2166.94	-0.0904422	0
														YKDDFSNcQSLAK	C8(Carba)	2	1575.71	1.48953	1
														cPAScFcHNK	C1(Carba); C5(Carba); C7(Carba)	2	1280.49	-2.92203	0
														VIQSWYDENKK		2	1409.7	-3.73846	1
														cSFAHSPPHLR	C1(Carba)	3	1308.63	3.9226	0
														SKcPAScFcHNK	C3(Carba); C7(Carba); C9(Carba)	2	1495.62	-0.737463	1
35-4	Q7ZT98	Cysteine-rich venom protein ophanin	1026.7	58.16	11	11	39	239	26.8514	7.18115	CRISP	++	0.00436569	qKEIVDLHNSLR	N-Term(Gln->)	2	1434.77	-0.311863	1
														AWTEIIQLWHDEYK		2	1831.9	-1.936	0
														EIVDLHNSLR		2	1195.64	-1.24135	0
														WASNcNLGHSPDYSR	C5(Carba)	2	1763.75	-1.01238	0
														mQWYPEAASNAER	M1(Oxida)	2	1568.68	-1.2662	0
														QKEIVDLHNSLR		2	1451.79	-1.18054	1
														MQWYPEAASNAER		2	1552.68	-2.11446	0
														SVSPTASNmLK	M9(Oxida)	2	1150.58	-0.417595	0
														IGcAVNYcPSSEYSYFYVcQYcPSGNMR	C3(Carba); C8(Carba); C19(Carba); C22(Carba)	3	3432.38	-1.45821	0
														RSVSPTASNMLK		2	1290.68	-0.182975	1
														IGcAVNYcPSSEYSYFYVcQYcPSGNmR	C3(Carba); C8(Carba); C19(Carba); C22(Carba); M27(Oxida)	3	3448.38	-0.0487941	0
														QSScQDEWIK	C4(Carba)	2	1280.56	-0.159817	0
														cPAScFcHNK	C1(Carba); C5(Carba); C7(Carba)	2	1280.5	-0.634091	0
														NFVYGVGANPPGSVTGHYTQIVWYK		3	2754.36	-2.08824	0
														qSScQDEWIK	N-Term(Gln->); C4(Carba)	2	1263.53	0.357284	0
36-1	A3R0T9	Zinc metalloproteinase-disintegrin-like ohanin	143.791	4.58	2	2	3	611	69.0029	5.98584	SVMP	++	0.00973121	LYcTGGTENPSEGEK	C3(Carba)	2	1641.71	-0.0322919	0
														VFDmVNYITVVYK	M4(Oxida)	2	1606.82	-0.348227	0
38-1	R4FIY6	SVMP-Ver-17 (Fragment)	412.703	4.35	2	3	10	506	56.7195	5.80811	SVMP	++	0.0229093	KYIEFYVVVDNK		2	1516.8	-1.47385	1
														YIEFYVVVDNK		2	1388.71	-1.17079	0
														cGDGmVcSNR	C1(Carba); M5(Oxida); C7(Carba)	2	1171.43	0.454708	0
38-2	A3R0T9	Zinc metalloproteinase-disintegrin-like ohanin	93.8175	4.58	2	2	3	611	69.0029	5.98584	SVMP	++	0.00378338	AmcDVLQSVGIVQDYSK	M2(Oxida); C3(Carba)	2	1928.9	-2.26008	0
														AMcDVLQSVGIVQDYSK	C3(Carba)	2	1912.91	-2.57402	0
														QcITLWGSDAK	C2(Carba)	2	1278.62	0.793792	0
40-1	A3R0T9	Zinc metalloproteinase-disintegrin-like ohanin	13407.1	40.59	9	22	315	611	69.0029	5.98584	SVMP	+	0.0242449	KYLELYIVADYVmFR	M13(Oxida)	2	1939	-0.369857	1
														NDNAQLLTGVDLNGYTLGSAYLK		2	2440.23	-0.454342	0
														NAVcGNYVEEEGEEcDcGSPEQcENNccEAATcK	C4(Carba); C15(Carba); C17(Carba); C23(Carba); C27(Carba); C28(Carba); C33(Carba)	3	4029.43	-0.0700924	0
														RNDNAQLLTGVDLNGYTLGSAYLK		2	2596.33	-1.19692	1
														VFDmVNYITVVYK	M4(Oxida)	2	1606.82	-0.348227	0
														VFDMVNYITVVYK		2	1590.82	0.0608285	0
														NEcDLPEFcIGQSAEcPMDR	C3(Carba); C9(Carba); C16(Carba)	2	2427.97	-0.712337	0
														AMcDVLQSVGIVQDYSK	C3(Carba)	2	1912.91	-1.68063	0
														KYLELYIVADYVMFR		2	1923.01	-1.11078	1
														NEcDLPEFcIGQSAEcPmDR	C3(Carba); C9(Carba); C16(Carba); M18(Oxida)	2	2443.96	-0.826373	0
														AmcDVLQSVGIVQDYSK	M2(Oxida); C3(Carba)	2	1928.9	-2.32336	0
														LYcTGGTENPSEGEK	C3(Carba)	2	1641.7	-1.44505	0
														qcITLWGSDAK	N-Term(Gln->); C2(Carba)	2	1261.59	0.260208	0
														NDNAQLLTGVDLNGYTLGSAYLKAmcDVLQSVGIVQDYSK	M25(Oxida); C26(Carba)	3	4350.13	0.346853	1
														ASYSEIEDIGMVDHR		2	1721.78	-2.29573	0
														QcITLWGSDAK	C2(Carba)	2	1278.62	0.793792	0
														YLELYIVADYVmFR	M12(Oxida)	2	1810.91	-1.40753	0
														SPYLVGAAMAHEIGHNLGMEHDTK		2	2578.22	-0.000102299	0
														FVINASTK		2	879.492	-1.83335	0
														YLELYIVADYVMFR		2	1794.91	-0.918411	0
														SPYLVGAAMAHEIGHNLGmEHDTK	M19(Oxida)	3	2594.21	-1.52876	0
														NNLLHFSIWR		2	1299.69	-1.96082	0
														NGHScQNDQGYcFR	C5(Carba); C12(Carba)	2	1742.68	1.59362	0
														ASYSEIEDIGmVDHR	M11(Oxida)	2	1737.77	-2.0903	0
														TNNVIIPcKPTDVK	C8(Carba)	2	1598.86	-0.853617	0
														KTNNVIIPcKPTDVK	C9(Carba)	2	1726.95	-1.28469	1
														mRVFDMVNYITVVYK	M1(Oxida)	2	1893.96	0.597166	1
														SPYLVGAAmAHEIGHNLGmEHDTK	M9(Oxida); M19(Oxida)	2	2610.21	-0.783576	0
														DKFVINASTK		2	1122.61	-0.758718	1
														DFLEEKK		2	908.471	-2.04044	1
														FHKNGHScQNDQGYcFR	C8(Carba); C15(Carba)	3	2154.89	-1.72443	1
40-2	A3R0T9	Zinc metalloproteinase-disintegrin-like ohanin	4335.26	32.73	6	15	116	611	69	5.99	SVMP	+	0.00930606	VFDmVNYITVVYK	M4(Oxida)	2	1606.82	-1.10793	0
														NEcDLPEFcIGQSAEcPMDR	C3(Carba); C9(Carba); C16(Carba)	2	2427.96	-2.22064	0
														VFDMVNYITVVYK		2	1590.82	-0.859981	0
														AMcDVLQSVGIVQDYSK	C3(Carba)	2	1912.91	-1.48918	0
														NDNAQLLTGVDLNGYTLGSAYLK		2	2440.23	-0.754486	0
														AmcDVLQSVGIVQDYSK	M2(Oxida); C3(Carba)	2	1928.91	-0.741242	0
														KYLELYIVADYVMFR		2	1923.01	-1.17426	1
														LYcTGGTENPSEGEK	C3(Carba)	2	1641.71	-0.478427	0
														qcITLWGSDAK	N-Term(Gln->); C2(Carba)	2	1261.59	0.744004	0
														YLELYIVADYVmFR	M12(Oxida)	2	1810.91	-1.00308	0
														RNDNAQLLTGVDLNGYTLGSAYLK		3	2596.34	-0.426329	1
														ASYSEIEDIGMVDHR		2	1721.78	-0.09789	0
														KYLELYIVADYVmFR	M13(Oxida)	2	1939	-1.4401	1
														NEcDLPEFcIGQSAEcPmDR	C3(Carba); C9(Carba); C16(Carba); M18(Oxida)	2	2443.96	-1.42575	0
														YLELYIVADYVMFR		2	1794.91	-0.646375	0
														NNLLHFSIWR		2	1299.69	-0.833752	0
														QcITLWGSDAK	C2(Carba)	2	1278.62	0.316439	0
														FVINASTK		2	879.493	-0.584177	0
														SPYLVGAAMAHEIGHNLGmEHDTK	M19(Oxida)	3	2594.21	-0.046526	0
														TNNVIIPcKPTDVK	C8(Carba)	2	1598.86	-0.0901316	0
														SPYLVGAAMAHEIGHNLGMEHDTK		3	2578.22	-1.07062	0
														ASYSEIEDIGmVDHR	M11(Oxida)	2	1737.77	-2.65227	0
														SPYLVGAAmAHEIGHNLGmEHDTK	M9(Oxida); M19(Oxida)	3	2610.2	-1.77083	0
														NGHScQNDQGYcFR	C5(Carba); C12(Carba)	2	1742.67	-2.18896	0
41-1	A3R0T9	Zinc metalloproteinase-disintegrin-like ohanin	7458.26	39.61	7	18	166	611	69.0029	5.98584	SVMP	-	0.0232609	NDNAQLLTGVDLNGYTLGSAYLK		2	2440.23	-1.75497	0
														NAVcGNYVEEEGEEcDcGSPEQcENNccEAATcK	C4(Carba); C15(Carba); C17(Carba); C23(Carba); C27(Carba); C28(Carba); C33(Carba)	3	4029.43	-0.25186	0
														AmcDVLQSVGIVQDYSK	M2(Oxida); C3(Carba)	2	1928.91	-1.7538	0
														AMcDVLQSVGIVQDYSK	C3(Carba)	2	1912.91	-2.06351	0
														VFDmVNYITVVYK	M4(Oxida)	2	1606.82	-0.652108	0
														NDNAQLLTGVDLNGYTLGSAYLKAmcDVLQSVGIVQDYSK	M25(Oxida); C26(Carba)	3	4350.13	-0.326618	1
														NEcDLPEFcIGQSAEcPMDR	C3(Carba); C9(Carba); C16(Carba)	2	2427.97	-0.310122	0
														VFDMVNYITVVYK		2	1590.82	-1.55059	0
														RNDNAQLLTGVDLNGYTLGSAYLK		3	2596.34	1.26626	1
														NEcDLPEFcIGQSAEcPmDR	C3(Carba); C9(Carba); C16(Carba); M18(Oxida)	2	2443.97	2.37028	0
														LYcTGGTENPSEGEK	C3(Carba)	2	1641.7	-1.51941	0
														KYLELYIVADYVmFR	M13(Oxida)	2	1939.01	1.39289	1
														YLELYIVADYVmFR	M12(Oxida)	2	1810.91	-0.666041	0
														qcITLWGSDAK	N-Term(Gln->); C2(Carba)	2	1261.59	0.356967	0
														ASYSEIEDIGMVDHR		2	1721.78	-1.58675	0
														KTNNVIIPcKPTDVK	C9(Carba)	2	1726.95	-0.648523	1
														QcITLWGSDAK	C2(Carba)	2	1278.61	0.125497	0
														NNLLHFSIWR		2	1299.7	0.199393	0
														SPYLVGAAMAHEIGHNLGMEHDTK		3	2578.21	-2.63307	0
														FVINASTK		2	879.492	-1.27816	0
														SPYLVGAAMAHEIGHNLGmEHDTK	M19(Oxida)	3	2594.21	-0.328855	0
														LYcTGGTENPSEGEKISSDPcK	C3(Carba); C21(Carba)	3	2429.06	0.04003	1
														NGHScQNDQGYcFR	C5(Carba); C12(Carba)	2	1742.68	0.75305	0
														ASYSEIEDIGmVDHR	M11(Oxida)	2	1737.78	1.07073	0
42-1	A3R0T9	Zinc metalloproteinase-disintegrin-like ohanin	1119.96	18	2	9	31	611	69.0029	5.98584	SVMP	++	0.0115457	VFDMVNYITVVYK		2	1590.82	-0.783246	0
														KYLELYIVADYVMFR		2	1923	-2.25341	1
														NDNAQLLTGVDLNGYTLGSAYLK		2	2440.23	-2.75545	0
														VFDmVNYITVVYK	M4(Oxida)	2	1606.82	-0.955989	0
														AMcDVLQSVGIVQDYSK	C3(Carba)	2	1912.91	-1.87207	0
														NEcDLPEFcIGQSAEcPmDR	C3(Carba); C9(Carba); C16(Carba); M18(Oxida)	2	2443.96	-1.32585	0
														YLELYIVADYVMFR		2	1794.91	-1.12244	0
														YLELYIVADYVmFR	M12(Oxida)	2	1810.9	-2.55348	0
														AmcDVLQSVGIVQDYSK	M2(Oxida); C3(Carba)	2	1928.91	-2.13351	0
														RNDNAQLLTGVDLNGYTLGSAYLK		3	2596.33	-1.2021	1
														NNLLHFSIWR		2	1299.69	-1.20944	0
														QcITLWGSDAK	C2(Carba)	2	1278.61	-0.447327	0
43-1	A3R0T9	Zinc metalloproteinase-disintegrin-like ohanin	1043.04	12.93	7	7	22	611	69.0029	5.98584	SVMP	++	0.0134602	KYLELYIVADYVMFR		2	1923	-1.99949	1
														VFDMVNYITVVYK		2	1590.82	-0.859981	0
														AmcDVLQSVGIVQDYSK	M2(Oxida); C3(Carba)	2	1928.91	-1.56394	0
														RNDNAQLLTGVDLNGYTLGSAYLK		3	2596.33	-2.18945	1
														VFDmVNYITVVYK	M4(Oxida)	2	1606.82	-1.25987	0
														YLELYIVADYVmFR	M12(Oxida)	2	1810.9	-2.48607	0
														NDNAQLLTGVDLNGYTLGSAYLK		2	2440.23	-3.0556	0
														AMcDVLQSVGIVQDYSK	C3(Carba)	2	1912.91	-2.19114	0
														YLELYIVADYVMFR		2	1794.91	-2.2786	0
														NNLLHFSIWR		2	1299.69	-1.67905	0
a Coverage(%): Displays by default the percentage of the protein sequence covered by identified peptides.
b Unique peptide: Displays the number of peptide sequences unique to the protein
c Peptide: Displays the number of distinct peptide sequences in the protein.
d PSMs: Displays the total number of identified peptide sequences (peptide spectrum matches) for the protein, including those redundantly identified.
e AAs: Displays the number of amino acids of the protein.
f Family: Display the protein family of the identified protein.
g Immunoreactive to FNAV: Display the strongly positive (++), positive (+) and weakly positive or negative (-) recognition by FNAV.
